# Supplementary material for: Translation landscape of stress granules
Source: Sci Adv. 2025 Oct 3;11(40):eady6859. doi: 10.1126/sciadv.ady6859 (PMC12494010; doi:10.1126/sciadv.ady6859)
Supplement: Supplementary file 2 — Movies S1 and S2 [file sciadv.ady6859_movies_s1_and_s2.zip]

Archive with 2 entries (2 files):
- ady6859_movie_s1.mp4
- ady6859_movie_s2.mp4
