# Supplementary material for: Translation landscape of stress granules
Source: Sci Adv. 2025 Oct 3;11(40):eady6859. doi: 10.1126/sciadv.ady6859 (PMC12494010; doi:10.1126/sciadv.ady6859)
Supplement: Supplementary file 3 — Datasets S1 to S3 [file sciadv.ady6859_datasets_s1_to_s3.zip]

Archive with 3 entries (3 files):
- ady6859_dataset_s1.xlsx
- ady6859_dataset_s2.xlsx
- ady6859_dataset_s3.xlsx
