# Supplementary material for: Translation landscape of stress granules
Source: Sci Adv. 2025 Oct 3;11(40):eady6859. doi: 10.1126/sciadv.ady6859 (PMC12494010; doi:10.1126/sciadv.ady6859)
Supplement: Supplementary file 3 — Datasets S1 to S3 [file sciadv.ady6859_datasets_s1_to_s3.zip › ady6859_dataset_s1.xlsx]

## Sheet: Sheet1
		Extended Data Fig.2d
		State	non-rotated						rotated				unknown
			eEF1A, A/T, P	eEF2	eEF2, Z	eEF1A, A/T	E	eEF1A, A/T, E	eEF2, eIF5A	eEF2, Z	eEF2, E	eEF2	eEF2
		Particle Number	330	1752	155	1391	295	1154	7282	536	2740	4820	2769
		Ratio	0.0142094	0.0754392	0.00667413	0.0598949	0.0127024	0.04969	0.313555	0.0230796	0.117981	0.207544	0.11923
