# Supplementary material for: Translation landscape of stress granules
Source: Sci Adv. 2025 Oct 3;11(40):eady6859. doi: 10.1126/sciadv.ady6859 (PMC12494010; doi:10.1126/sciadv.ady6859)
Supplement: Supplementary file 3 — Datasets S1 to S3 [file sciadv.ady6859_datasets_s1_to_s3.zip › ady6859_dataset_s2.xlsx]

## Sheet: Sheet1
			Extended Data Fig.3a
			Components	Treated-SG	Ratio	Treated-cyto	Ratio	Utreated	Ratio
			60S	46	0.00401747	197	0.00987271	104	0.0150137
			40S	2974	0.259738	1296	0.0649494	502	0.07247
			PIC	3839	0.335284	551	0.0276135	249	0.0359463
			80S	4591	0.400961	17910	0.897564	6072	0.87657
			Extended Data Fig.3c_1
			Region	Ratio											K-S test (p value)
				unknown	rotated				non-rotated
				eEF2	eEF2	eEF2, E	eEF2, Z	eEF2, eIF5A	eEF1A, A/T, E	E	eEF1A, A/T	eEF2, Z	eEF2	eEF1A, A/T, P
			SG	0.122196	0.19364	0.121324	0.0233065	0.30734	0.0594642	0.0191679	0.0603354	0.00326726	0.0705729	0.0193858	0.997
			cyto	0.117755	0.212395	0.115634	0.0231156	0.316527	0.0471804	0.0107761	0.0582915	0.00753769	0.0773311	0.0134562
			Extended Data Fig.3c_2
			Region	Ratio			K-S test (p value)
				eIF4A-, eIF4G-	eIF4A+, eIF4G-	eIF4A+, eIF4G+
			SG	0.771	0.133	0.096	0.999·
			cyto	0.7514	0.1488	0.0998
			Extended Data Fig.3c_3
			Region	Ratio		K-S test (p value)
				eIF1+, eIF1A+	eIF1-, eIF1A+
			SG	0.469086	0.530914	0.999·
			cyto	0.457562	0.542438
			Extended Data Fig.3d_1
			Tomo_	Concerntration Function: N/(NA*Vtomo) N: ribosomal components number, NA: Avogadro constant, Vtomo: volume of tomogram
				Utreated				Treated-cyto				Treated-SG
				80S	PIC	40S	60S	80S	PIC	40S	60S	80S	PIC	40S	60S
			Tomo-001	14.7917	2.03859	0.0474091	0.237046	29.7201	1.24138	1.71603	0.219067	4.99978	4.69491	1.3414	0.0609729
			Tomo-002	19.5592	0.784327	0.931388	0.882368	27.8816	1.67789	1.39229	0.249899	3.83426	3.55284	2.42719	0
			Tomo-003	21.5398	0	0.796037	0.140477	25.0485	0.525756	1.31439	0.262878	4.2681	5.03026	1.76821	0.0914593
			Tomo-004	15.9646	0	0.833662	0.333465	20.1317	0.633283	1.66653	0.0666613	7.04937	3.1365	2.63963	0.0310545
			Tomo-005	17.8572	0.897347	0.583276	0.403806	16.9862	0.244993	0.939138	0.122496	3.56582	3.07586	2.47702	0
			Tomo-006	9.45299	0.126886	1.26886	0.0951643	17.6422	0.203564	1.45888	0.135709	3.58422	4.41847	3.42972	0.18539
			Tomo-007	14.276	0.0583885	1.86843	0.20436	9.41765	0.432995	0.793825	0.324747	3.38518	4.15724	3.08824	0.0296946
			Tomo-008	11.8597	0.498308	0.847124	0.249154	10.0657	0.172063	1.11841	0.129047	4.42545	4.54346	4.36644	0.059006
			Tomo-009	11.0996	0.367758	0.936112	0.100298	10.2126	0.131776	0.757712	0.230608	4.0577	3.34921	3.67125	0
			Tomo-010	25.3876	0.847665	0.593366	0.0847665	7.03633	0.0732951	0.879542	0.109943	2.2286	2.25754	3.29948	0.0289428
			Tomo-011	30.9312	0	1.94111	0.295387	16.0457	0.24781	1.73467	0.0619525	5.84177	4.22933	2.7755	0.0528667
			Tomo-012	14.32	0.073061	1.6804	0.182652	15.9569	0.217735	1.30641	0.093315	5.11414	3.86943	1.56942	0
			Tomo-013	16.3655	1.54249	0.564327	0.41384	9.72699	0.222968	0.780389	0.167226	3.78743	3.81548	1.59914	0
			Tomo-014	9.34431	0.62052	2.08057	0.182506	25.9333	0.414677	1.882	0.127593	3.24451	5.1861	3.19341	0.0510946
			Tomo-015	10.9187	2.22683	0.466916	0.430999	21.2202	0.163232	0.914099	0.0979392	5.33986	5.05583	3.52204	0.056807
			Tomo-016	6.75511	0.0332764	3.06143	0.0332764	18.1785	0.741979	1.88867	0.0337263	5.91796	5.08107	3.70619	0.0597773
			Tomo-017					20.3645	0.559284	1.05277	0.263192	3.86707	2.51667	3.89776	0
			Tomo-018					20.8375	0.734933	1.42663	0.0864627	3.36501	1.49556	3.22121	0.0575216
			Tomo-019					12.2635	0.264138	1.13202	0.150936	4.57297	3.7389	2.87608	0
			Tomo-020					22.5523	0.570944	1.14189	0.222034	4.96493	3.20108	2.67845	0.032664
			Tomo-021					25.6164	0.589498	1.179	0.0267953	3.57358	3.78557	4.72439	0.0302845
			Tomo-022					18.815	0.499831	1.28528	0.178511	6.29166	4.14329	2.3939	0.0613821
			Tomo-023					24.2818	0.547468	1.41698	0.676284	3.64601	1.9466	2.10109	0
			Tomo-024					28.8496	0.526333	1.31583	0.493437	2.54411	2.54411	2.64073	0.032204
			Tomo-025					27.5102	0.229525	1.04926	0.524629	8.76728	4.28169	2.21366	0.0582543
			Tomo-026					18.6573	0.759661	0.790047	0.455797	5.25153	4.98601	2.74378	0.206521
			Tomo-027					10.8594	0.285774	0.8216	0.107165	3.60282	1.25882	1.86652	0.130222
			Tomo-028					8.44539	1.4128	1.35001	0.062791	5.95348	4.37164	3.24997	0
			Tomo-029					8.54195	0.949106	1.4668	0	3.02804	3.49152	3.55332	0
			Tomo-030					10.9818	0.494955	1.54674	0.0309347	4.69098	2.06521	2.86179	0.029503
			Tomo-031					12.2457	1.25833	1.59593	0.0920731	3.88858	4.72851	3.14197	0.0622172
			Tomo-032					12.7097	0.315377	1.51381	0.126151
			Tomo-033					12.2849	0.113749	1.02374	0.199061
			Tomo-034					23.6054	0.711564	1.20657	0.402189
			Average	15.65	0.78	1.16	0.27	17.67	0.53	1.26	0.2	4.47	3.68	2.87	0.07
			SD	6.33995	0.731768	0.7756	0.205204	6.71693	0.385473	0.320493	0.155785	1.38224	1.1059	0.80808	0.051228
			Extended Data Fig.3d_2
			Tomo_	Utreated			Treated-cyto			Treated-SG
				Total_60S	Total_40S	Ratio (60S/40S)	Total_60S	Total_40S	Ratio (60S/40S)	Total_60S	Total_40S	Ratio (60S/40S)
			Tomo-001	15.0287	16.8777	0.890449	29.9392	32.6776	0.916201	5.06075	11.0361	0.458564
			Tomo-002	20.4415	21.2749	0.960829	28.1315	30.9517	0.908881	3.83426	9.81429	0.390681
			Tomo-003	21.6803	22.3359	0.97065	25.3114	26.8887	0.941341	4.35956	11.0666	0.393939
			Tomo-004	16.2981	16.7983	0.970223	20.1984	22.4315	0.900446	7.08042	12.8255	0.552058
			Tomo-005	18.261	19.3378	0.944316	17.1087	18.1703	0.941573	3.56582	9.11871	0.391045
			Tomo-006	9.54816	10.8487	0.880117	17.7779	19.3047	0.920914	3.76961	11.4324	0.32973
			Tomo-007	14.4803	16.2028	0.893694	9.7424	10.6445	0.915254	3.41488	10.6307	0.321229
			Tomo-008	12.1089	13.2052	0.916981	10.1947	11.3561	0.897727	4.48446	13.3354	0.336283
			Tomo-009	11.1999	12.4035	0.902965	10.4432	11.1021	0.940653	4.0577	11.0782	0.366279
			Tomo-010	25.4723	26.8286	0.949447	7.14628	7.98917	0.894495	2.25754	7.78562	0.289963
			Tomo-011	31.2266	32.8723	0.949936	16.1076	18.0282	0.893471	5.89463	12.8466	0.458848
			Tomo-012	14.5026	16.0734	0.902273	16.0502	17.481	0.918149	5.11414	10.553	0.484615
			Tomo-013	16.7793	18.4723	0.90835	9.89422	10.7303	0.922078	3.78743	9.20204	0.411585
			Tomo-014	9.52681	12.0454	0.790909	26.0609	28.2299	0.923164	3.2956	11.624	0.283516
			Tomo-015	11.3496	13.6124	0.833773	21.3181	22.2975	0.956076	5.39667	13.9177	0.387755
			Tomo-016	6.78839	9.84982	0.689189	18.2122	20.8091	0.875203	5.97773	14.7052	0.406504
			Tomo-017				20.6277	21.9766	0.938623	3.86707	10.2815	0.376119
			Tomo-018				20.924	22.9991	0.909774	3.42253	8.08178	0.423488
			Tomo-019				12.4145	13.6597	0.90884	4.57297	11.1879	0.40874
			Tomo-020				22.7743	24.2651	0.938562	4.9976	10.8445	0.460843
			Tomo-021				25.6431	27.3848	0.936399	3.60386	12.0835	0.298246
			Tomo-022				18.9936	20.6002	0.92201	6.35305	12.8289	0.495215
			Tomo-023				24.9581	26.2462	0.95092	3.64601	7.69371	0.473896
			Tomo-024				29.3431	30.6918	0.956056	2.57632	7.72896	0.333333
			Tomo-025				28.0348	28.789	0.973804	8.82553	15.2626	0.578244
			Tomo-026				19.1131	20.207	0.945865	5.45806	12.9813	0.420455
			Tomo-027				10.9666	11.9668	0.916418	3.73304	6.72816	0.554839
			Tomo-028				8.50818	11.2082	0.759104	5.95348	13.5751	0.438559
			Tomo-029				8.54195	10.9579	0.779528	3.02804	10.0729	0.300613
			Tomo-030				11.0128	13.0235	0.845606	4.72048	9.61798	0.490798
			Tomo-031				12.3378	15.1	0.817073	3.95079	11.7591	0.335979
			Tomo-032				12.8358	14.5389	0.882863
			Tomo-033				12.484	13.4224	0.930085
			Tomo-034				24.0076	25.5235	0.940606
			Average	15.9183	17.4399	0.897131	17.8576	19.4604	0.909346	4.51807	11.0226	0.408128
			SD	6.39246	6.12035	0.073946	6.89252	7.04989	0.0473186	1.38839	2.15577	0.079952
			Extended Data Fig.3e
			SA_untreated_puromycin		SA_puromycin		SA_puromycin_normalization
			Distance(nm)	Absorbance	Distance(nm)	Absorbance	Distance(nm)	Absorbance
			0.01	0.72973	0.01	0.03637	0.01	0.0251
			0.03	0.72644	0.03	0.03594	0.03	0.0248
			0.05	0.72253	0.05	0.03557	0.05	0.02455
			0.07	0.71911	0.07	0.03526	0.07	0.02433
			0.09	0.71564	0.09	0.03495	0.09	0.02412
			0.11	0.71215	0.11	0.03475	0.11	0.02398
			0.13	0.70808	0.13	0.0346	0.13	0.02388
			0.15	0.70456	0.15	0.03443	0.15	0.02376
			0.17	0.70104	0.17	0.03423	0.17	0.02362
			0.19	0.69758	0.19	0.03413	0.19	0.02355
			0.21	0.69382	0.21	0.03408	0.21	0.02352
			0.23	0.69099	0.23	0.03404	0.23	0.02349
			0.25	0.68862	0.25	0.03401	0.25	0.02347
			0.27	0.68675	0.27	0.03398	0.27	0.02345
			0.29	0.68517	0.29	0.03398	0.29	0.02345
			0.31	0.6842	0.31	0.034	0.31	0.02346
			0.33	0.68348	0.33	0.03402	0.33	0.02348
			0.35	0.683	0.35	0.034	0.35	0.02346
			0.37	0.68272	0.37	0.034	0.37	0.02346
			0.39	0.68263	0.39	0.03401	0.39	0.02347
			0.41	0.6826	0.41	0.03401	0.41	0.02347
			0.43	0.68256	0.43	0.034	0.43	0.02346
			0.45	0.68239	0.45	0.03399	0.45	0.02346
			0.47	0.68213	0.47	0.03398	0.47	0.02345
			0.49	0.68181	0.49	0.03398	0.49	0.02345
			0.51	0.68141	0.51	0.03397	0.51	0.02344
			0.53	0.68071	0.53	0.03397	0.53	0.02344
			0.55	0.67977	0.55	0.03398	0.55	0.02345
			0.57	0.67839	0.57	0.03401	0.57	0.02347
			0.59	0.67649	0.59	0.03402	0.59	0.02348
			0.61	0.67358	0.61	0.03401	0.61	0.02347
			0.63	0.67049	0.63	0.03398	0.63	0.02345
			0.65	0.66694	0.65	0.03398	0.65	0.02345
			0.67	0.66301	0.67	0.03398	0.67	0.02345
			0.69	0.65803	0.69	0.03399	0.69	0.02346
			0.71	0.65343	0.71	0.03399	0.71	0.02346
			0.73	0.64863	0.73	0.03398	0.73	0.02345
			0.75	0.64371	0.75	0.03398	0.75	0.02345
			0.77	0.63794	0.77	0.03398	0.77	0.02345
			0.79	0.63302	0.79	0.03397	0.79	0.02344
			0.81	0.62821	0.81	0.03397	0.81	0.02344
			0.83	0.62351	0.83	0.03399	0.83	0.02346
			0.85	0.61824	0.85	0.03402	0.85	0.02348
			0.87	0.61392	0.87	0.03402	0.87	0.02348
			0.89	0.60975	0.89	0.03399	0.89	0.02346
			0.91	0.60566	0.91	0.03397	0.91	0.02344
			0.93	0.60103	0.93	0.03397	0.93	0.02344
			0.95	0.5972	0.95	0.03398	0.95	0.02345
			0.97	0.59348	0.97	0.03399	0.97	0.02346
			0.99	0.58983	0.99	0.03398	0.99	0.02345
			1.01	0.58566	1.01	0.03397	1.01	0.02344
			1.03	0.58216	1.03	0.03398	1.03	0.02345
			1.05	0.57875	1.05	0.03398	1.05	0.02345
			1.07	0.57538	1.07	0.03397	1.07	0.02344
			1.09	0.5715	1.09	0.03398	1.09	0.02345
			1.11	0.56819	1.11	0.03398	1.11	0.02345
			1.13	0.56493	1.13	0.03398	1.13	0.02345
			1.15	0.56169	1.15	0.03398	1.15	0.02345
			1.17	0.55788	1.17	0.03397	1.17	0.02344
			1.19	0.55465	1.19	0.03398	1.19	0.02345
			1.21	0.55137	1.21	0.03399	1.21	0.02346
			1.23	0.54803	1.23	0.034	1.23	0.02346
			1.25	0.5441	1.25	0.03398	1.25	0.02345
			1.27	0.54074	1.27	0.03397	1.27	0.02344
			1.29	0.53735	1.29	0.03397	1.29	0.02344
			1.31	0.53398	1.31	0.03397	1.31	0.02344
			1.33	0.53065	1.31	0.03397	1.31	0.02344
			1.33	0.53009	1.33	0.03398	1.33	0.02345
			1.35	0.52673	1.35	0.03398	1.35	0.02345
			1.37	0.52327	1.37	0.03398	1.37	0.02345
			1.39	0.51967	1.39	0.03399	1.39	0.02346
			1.41	0.51604	1.41	0.03399	1.41	0.02346
			1.43	0.51183	1.43	0.03398	1.43	0.02345
			1.45	0.50817	1.45	0.03397	1.45	0.02344
			1.47	0.50453	1.47	0.03397	1.47	0.02344
			1.49	0.50084	1.49	0.03398	1.49	0.02345
			1.51	0.4965	1.51	0.03399	1.51	0.02346
			1.53	0.49278	1.53	0.03397	1.53	0.02344
			1.55	0.48904	1.55	0.03397	1.55	0.02344
			1.57	0.48531	1.57	0.03397	1.57	0.02344
			1.59	0.48095	1.59	0.03398	1.59	0.02345
			1.61	0.47724	1.61	0.03397	1.61	0.02344
			1.63	0.47358	1.63	0.03388	1.63	0.02338
			1.65	0.46989	1.65	0.03373	1.65	0.02328
			1.67	0.46561	1.67	0.03363	1.67	0.02321
			1.69	0.46199	1.69	0.03354	1.69	0.02315
			1.71	0.45841	1.71	0.03349	1.71	0.02311
			1.73	0.45482	1.73	0.03347	1.73	0.0231
			1.75	0.45069	1.75	0.03347	1.75	0.0231
			1.77	0.44718	1.77	0.03348	1.77	0.02311
			1.79	0.44367	1.79	0.03347	1.79	0.0231
			1.81	0.44014	1.81	0.03346	1.81	0.02309
			1.83	0.43602	1.83	0.03346	1.83	0.02309
			1.85	0.43249	1.85	0.03346	1.85	0.02309
			1.87	0.42899	1.87	0.03347	1.87	0.0231
			1.89	0.4255	1.89	0.03346	1.89	0.02309
			1.91	0.4214	1.91	0.03347	1.91	0.0231
			1.93	0.41787	1.93	0.03347	1.93	0.0231
			1.95	0.41434	1.95	0.03347	1.95	0.0231
			1.97	0.41075	1.97	0.03346	1.97	0.02309
			1.99	0.40651	1.99	0.03346	1.99	0.02309
			2.01	0.40289	2.01	0.03346	2.01	0.02309
			2.03	0.3993	2.03	0.03348	2.03	0.02311
			2.05	0.39569	2.05	0.03351	2.05	0.02313
			2.07	0.39145	2.07	0.0335	2.07	0.02312
			2.09	0.38779	2.09	0.03346	2.09	0.02309
			2.11	0.38418	2.11	0.03344	2.11	0.02308
			2.13	0.38068	2.13	0.03343	2.13	0.02307
			2.15	0.37672	2.15	0.03345	2.15	0.02308
			2.17	0.3734	2.17	0.03346	2.17	0.02309
			2.19	0.37009	2.19	0.0334	2.19	0.02305
			2.21	0.36678	2.21	0.03327	2.21	0.02296
			2.23	0.36291	2.23	0.03316	2.23	0.02288
			2.25	0.35963	2.25	0.03308	2.25	0.02283
			2.27	0.35638	2.27	0.03303	2.27	0.0228
			2.29	0.35314	2.29	0.033	2.29	0.02277
			2.31	0.34935	2.31	0.03299	2.31	0.02277
			2.33	0.34607	2.33	0.03299	2.33	0.02277
			2.35	0.34279	2.35	0.03297	2.35	0.02275
			2.37	0.33953	2.37	0.03296	2.37	0.02275
			2.39	0.3358	2.39	0.03295	2.39	0.02274
			2.41	0.33266	2.41	0.03295	2.41	0.02274
			2.43	0.32955	2.43	0.03296	2.43	0.02275
			2.45	0.32637	2.45	0.03298	2.45	0.02276
			2.47	0.32256	2.47	0.03299	2.47	0.02277
			2.49	0.31934	2.49	0.03299	2.49	0.02277
			2.51	0.31618	2.51	0.03298	2.51	0.02276
			2.53	0.31307	2.53	0.03299	2.53	0.02277
			2.55	0.30949	2.55	0.03298	2.55	0.02276
			2.57	0.30642	2.57	0.03297	2.57	0.02275
			2.57	0.3059	2.57	0.03297	2.57	0.02275
			2.59	0.30331	2.59	0.03296	2.59	0.02275
			2.61	0.30022	2.61	0.03296	2.61	0.02275
			2.63	0.29662	2.63	0.03296	2.63	0.02275
			2.65	0.29354	2.65	0.03295	2.65	0.02274
			2.67	0.29047	2.67	0.03296	2.67	0.02275
			2.69	0.28741	2.69	0.03296	2.69	0.02275
			2.71	0.28391	2.71	0.03298	2.71	0.02276
			2.73	0.28094	2.73	0.03301	2.73	0.02278
			2.75	0.27801	2.75	0.03301	2.75	0.02278
			2.77	0.27516	2.77	0.03298	2.77	0.02276
			2.79	0.2719	2.79	0.03296	2.79	0.02275
			2.81	0.26906	2.81	0.03296	2.81	0.02275
			2.83	0.26617	2.83	0.03297	2.83	0.02275
			2.85	0.26326	2.85	0.03298	2.85	0.02276
			2.87	0.25985	2.87	0.03296	2.87	0.02275
			2.89	0.25697	2.89	0.03296	2.89	0.02275
			2.91	0.25414	2.91	0.03296	2.91	0.02275
			2.93	0.25129	2.93	0.03296	2.93	0.02275
			2.95	0.248	2.95	0.03296	2.95	0.02275
			2.97	0.24524	2.97	0.03297	2.97	0.02275
			2.99	0.24255	2.99	0.03299	2.99	0.02277
			3.01	0.23991	3.01	0.033	3.01	0.02277
			3.03	0.23699	3.03	0.03298	3.03	0.02276
			3.05	0.2345	3.05	0.03294	3.05	0.02273
			3.07	0.23207	3.07	0.03293	3.07	0.02273
			3.09	0.22962	3.09	0.03295	3.09	0.02274
			3.11	0.22678	3.11	0.03298	3.11	0.02276
			3.13	0.22441	3.13	0.03298	3.13	0.02276
			3.15	0.22214	3.15	0.03296	3.15	0.02275
			3.17	0.2199	3.17	0.03296	3.17	0.02275
			3.19	0.21731	3.19	0.03296	3.19	0.02275
			3.21	0.21509	3.21	0.03296	3.21	0.02275
			3.23	0.21286	3.23	0.03296	3.23	0.02275
			3.25	0.21061	3.25	0.03296	3.25	0.02275
			3.27	0.20799	3.27	0.03296	3.27	0.02275
			3.29	0.20579	3.29	0.03296	3.29	0.02275
			3.31	0.20362	3.31	0.03296	3.31	0.02275
			3.33	0.20145	3.33	0.03296	3.33	0.02275
			3.35	0.19892	3.35	0.03296	3.35	0.02275
			3.37	0.19673	3.37	0.03299	3.37	0.02277
			3.39	0.19449	3.39	0.033	3.39	0.02277
			3.41	0.19228	3.41	0.03298	3.41	0.02276
			3.43	0.18972	3.43	0.03296	3.43	0.02275
			3.45	0.18753	3.45	0.03295	3.45	0.02274
			3.47	0.18538	3.47	0.03296	3.47	0.02275
			3.49	0.18329	3.49	0.03299	3.49	0.02277
			3.51	0.18088	3.51	0.03308	3.51	0.02283
			3.53	0.17881	3.53	0.03324	3.53	0.02294
			3.55	0.17677	3.55	0.03333	3.55	0.023
			3.57	0.17474	3.57	0.03339	3.57	0.02304
			3.59	0.1724	3.59	0.03343	3.59	0.02307
			3.61	0.17047	3.61	0.03346	3.61	0.02309
			3.63	0.16862	3.63	0.03347	3.63	0.0231
			3.65	0.16681	3.65	0.03348	3.65	0.02311
			3.67	0.1647	3.67	0.03347	3.67	0.0231
			3.69	0.16288	3.69	0.03345	3.69	0.02308
			3.71	0.161	3.71	0.03344	3.71	0.02308
			3.73	0.15917	3.73	0.03346	3.73	0.02309
			3.75	0.15711	3.75	0.03346	3.75	0.02309
			3.77	0.15533	3.77	0.03346	3.77	0.02309
			3.79	0.15362	3.79	0.03346	3.79	0.02309
			3.81	0.15194	3.81	0.03346	3.81	0.02309
			3.83	0.15023	3.83	0.03346	3.83	0.02309
			3.83	0.14994	3.83	0.03346	3.83	0.02309
			3.85	0.14822	3.85	0.03347	3.85	0.0231
			3.87	0.14655	3.87	0.03347	3.87	0.0231
			3.89	0.14495	3.89	0.03346	3.89	0.02309
			3.91	0.14306	3.91	0.03349	3.91	0.02311
			3.93	0.14143	3.93	0.03363	3.93	0.02321
			3.95	0.13983	3.95	0.03375	3.95	0.02329
			3.97	0.13824	3.97	0.03384	3.97	0.02335
			3.99	0.13672	3.99	0.03389	3.99	0.02339
			4.01	0.13499	4.01	0.03393	4.01	0.02342
			4.03	0.13349	4.03	0.03396	4.03	0.02344
			4.05	0.13199	4.05	0.03397	4.05	0.02344
			4.07	0.13055	4.07	0.03402	4.07	0.02348
			4.09	0.12892	4.09	0.03432	4.09	0.02369
			4.11	0.12764	4.11	0.03502	4.11	0.02417
			4.13	0.12643	4.13	0.03679	4.13	0.02539
			4.15	0.12523	4.15	0.04092	4.15	0.02824
			4.17	0.12379	4.17	0.0508	4.17	0.03506
			4.19	0.12252	4.19	0.06523	4.19	0.04502
			4.21	0.12121	4.21	0.08572	4.21	0.05916
			4.23	0.11991	4.23	0.11098	4.23	0.07659
			4.25	0.11848	4.25	0.14291	4.25	0.09863
			4.27	0.11727	4.27	0.16982	4.27	0.1172
			4.29	0.11606	4.29	0.19543	4.29	0.13487
			4.31	0.11489	4.31	0.21961	4.31	0.15156
			4.33	0.11357	4.33	0.24696	4.33	0.17043
			4.35	0.1124	4.35	0.27031	4.35	0.18655
			4.37	0.11122	4.37	0.29392	4.37	0.20284
			4.39	0.11005	4.39	0.31806	4.39	0.2195
			4.41	0.10865	4.41	0.34691	4.41	0.23941
			4.43	0.10746	4.43	0.372	4.43	0.25673
			4.45	0.10635	4.45	0.39732	4.45	0.2742
			4.47	0.10528	4.47	0.42267	4.47	0.2917
			4.49	0.10402	4.49	0.45117	4.49	0.31137
			4.51	0.10296	4.51	0.47295	4.51	0.3264
			4.53	0.10197	4.53	0.49058	4.53	0.33856
			4.55	0.10095	4.55	0.50282	4.55	0.34701
			4.57	0.09976	4.57	0.51043	4.57	0.35226
			4.59	0.09875	4.59	0.51357	4.59	0.35443
			4.61	0.09778	4.61	0.51639	4.61	0.35638
			4.63	0.09685	4.63	0.52058	4.63	0.35927
			4.65	0.09577	4.65	0.52745	4.65	0.36401
			4.67	0.09487	4.67	0.53465	4.67	0.36898
			4.69	0.09399	4.69	0.54247	4.69	0.37438
			4.71	0.09313	4.71	0.55055	4.71	0.37995
			4.73	0.0921	4.73	0.55988	4.73	0.38639
			4.75	0.0912	4.75	0.56755	4.75	0.39168
			4.77	0.09032	4.77	0.575	4.77	0.39683
			4.79	0.08944	4.79	0.58235	4.79	0.4019
			4.81	0.08844	4.81	0.59058	4.81	0.40758
			4.83	0.08757	4.83	0.59717	4.83	0.41213
			4.85	0.08668	4.85	0.60325	4.85	0.41632
			4.87	0.08579	4.87	0.60881	4.87	0.42016
			4.89	0.0848	4.89	0.6148	4.89	0.42429
			4.91	0.08404	4.91	0.61955	4.91	0.42757
			4.93	0.08329	4.93	0.62394	4.93	0.4306
			4.95	0.0825	4.95	0.62799	4.95	0.4334
			4.97	0.08155	4.97	0.63232	4.97	0.43638
			4.99	0.08073	4.99	0.63578	4.99	0.43877
			5.01	0.07994	5.01	0.63902	5.01	0.44101
			5.03	0.07917	5.03	0.64209	5.03	0.44313
			5.05	0.07827	5.05	0.6454	5.05	0.44541
			5.07	0.07749	5.07	0.64806	5.07	0.44725
			5.07	0.07736	5.07	0.6485	5.07	0.44755
			5.09	0.07672	5.09	0.65066	5.09	0.44904
			5.11	0.07596	5.11	0.65311	5.11	0.45073
			5.13	0.07511	5.13	0.65573	5.13	0.45254
			5.15	0.07442	5.15	0.6578	5.15	0.45397
			5.17	0.07376	5.17	0.65972	5.17	0.45529
			5.19	0.07311	5.19	0.66158	5.19	0.45658
			5.21	0.07234	5.21	0.66371	5.21	0.45805
			5.23	0.0717	5.23	0.66556	5.23	0.45932
			5.25	0.07113	5.25	0.66745	5.25	0.46063
			5.27	0.0706	5.27	0.66935	5.27	0.46194
			5.29	0.06993	5.29	0.67153	5.29	0.46344
			5.31	0.06933	5.31	0.67335	5.31	0.4647
			5.33	0.06879	5.33	0.67514	5.33	0.46594
			5.35	0.06824	5.35	0.67688	5.35	0.46714
			5.37	0.06751	5.37	0.67882	5.37	0.46847
			5.39	0.06693	5.39	0.68042	5.39	0.46958
			5.41	0.06638	5.41	0.68192	5.41	0.47061
			5.43	0.06589	5.43	0.68329	5.43	0.47156
			5.45	0.06531	5.45	0.68475	5.45	0.47257
			5.47	0.06474	5.47	0.68586	5.47	0.47333
			5.49	0.06415	5.49	0.68688	5.49	0.47404
			5.51	0.06361	5.51	0.6878	5.51	0.47467
			5.53	0.06304	5.53	0.68869	5.53	0.47529
			5.55	0.06256	5.55	0.68934	5.55	0.47573
			5.57	0.06208	5.57	0.68986	5.57	0.47609
			5.59	0.06161	5.59	0.69028	5.59	0.47638
			5.61	0.06109	5.61	0.69062	5.61	0.47662
			5.63	0.06066	5.63	0.69077	5.63	0.47672
			5.65	0.06022	5.65	0.69081	5.65	0.47675
			5.67	0.05978	5.67	0.69074	5.67	0.4767
			5.69	0.05927	5.69	0.69052	5.69	0.47655
			5.71	0.05883	5.71	0.69023	5.71	0.47635
			5.73	0.05839	5.73	0.68987	5.73	0.4761
			5.75	0.05795	5.75	0.68947	5.75	0.47582
			5.77	0.05745	5.77	0.68894	5.77	0.47546
			5.79	0.05702	5.79	0.68839	5.79	0.47508
			5.81	0.05655	5.81	0.68777	5.81	0.47465
			5.83	0.05609	5.83	0.68702	5.83	0.47413
			5.85	0.05557	5.85	0.68602	5.85	0.47344
			5.87	0.05514	5.87	0.68513	5.87	0.47283
			5.89	0.05472	5.89	0.68416	5.89	0.47216
			5.91	0.05429	5.91	0.68313	5.91	0.47145
			5.93	0.0538	5.93	0.68189	5.93	0.47059
			5.95	0.05345	5.95	0.68077	5.95	0.46982
			5.97	0.05313	5.97	0.67957	5.97	0.46899
			5.99	0.05281	5.99	0.67834	5.99	0.46814
			6.01	0.05241	6.01	0.67684	6.01	0.46711
			6.03	0.05207	6.03	0.67554	6.03	0.46621
			6.05	0.05176	6.05	0.67422	6.05	0.4653
			6.07	0.05143	6.07	0.67286	6.07	0.46436
			6.09	0.051	6.09	0.67122	6.09	0.46323
			6.11	0.05061	6.11	0.66975	6.11	0.46222
			6.13	0.05022	6.13	0.66827	6.13	0.46119
			6.15	0.04991	6.15	0.66677	6.15	0.46016
			6.17	0.04956	6.17	0.665	6.17	0.45894
			6.19	0.04924	6.19	0.66347	6.19	0.45788
			6.21	0.04894	6.21	0.66194	6.21	0.45683
			6.23	0.04867	6.23	0.66039	6.23	0.45576
			6.25	0.04828	6.25	0.65848	6.25	0.45444
			6.27	0.04793	6.27	0.65673	6.27	0.45323
			6.29	0.04759	6.29	0.65489	6.29	0.45196
			6.31	0.04729	6.31	0.653	6.31	0.45066
			6.33	0.0469	6.33	0.6507	6.33	0.44907
			6.33	0.04684	6.33	0.65036	6.33	0.44883
			6.35	0.04654	6.35	0.64866	6.35	0.44766
			6.37	0.04619	6.37	0.64656	6.37	0.44621
			6.39	0.04589	6.39	0.64444	6.39	0.44475
			6.41	0.04557	6.41	0.64194	6.41	0.44302
			6.43	0.04532	6.43	0.63976	6.43	0.44152
			6.45	0.04508	6.45	0.63757	6.45	0.44001
			6.47	0.04479	6.47	0.63536	6.47	0.43848
			6.49	0.04445	6.49	0.6328	6.49	0.43671
			6.51	0.04417	6.51	0.63061	6.51	0.4352
			6.53	0.04392	6.53	0.62844	6.53	0.43371
			6.55	0.04371	6.55	0.62626	6.55	0.4322
			6.57	0.04345	6.57	0.62368	6.57	0.43042
			6.59	0.04308	6.59	0.62148	6.59	0.4289
			6.61	0.04279	6.61	0.61937	6.61	0.42745
			6.63	0.04253	6.63	0.6173	6.63	0.42602
			6.65	0.04231	6.65	0.61489	6.65	0.42435
			6.67	0.04205	6.67	0.61282	6.67	0.42293
			6.69	0.04183	6.69	0.61077	6.69	0.42151
			6.71	0.04162	6.71	0.60872	6.71	0.4201
			6.73	0.04141	6.73	0.60626	6.73	0.4184
			6.75	0.04115	6.75	0.60412	6.75	0.41692
			6.77	0.04091	6.77	0.60196	6.77	0.41543
			6.79	0.04067	6.79	0.59981	6.79	0.41395
			6.81	0.04044	6.81	0.59738	6.81	0.41227
			6.83	0.0402	6.83	0.59532	6.83	0.41085
			6.85	0.03997	6.85	0.59321	6.85	0.40939
			6.87	0.03977	6.87	0.59105	6.87	0.4079
			6.89	0.03954	6.89	0.58845	6.89	0.40611
			6.91	0.0393	6.91	0.58618	6.91	0.40454
			6.93	0.03909	6.93	0.58388	6.93	0.40295
			6.95	0.03887	6.95	0.5816	6.95	0.40138
			6.97	0.03864	6.97	0.57893	6.97	0.39954
			6.99	0.03838	6.99	0.57659	6.99	0.39792
			7.01	0.03821	7.01	0.57423	7.01	0.39629
			7.03	0.03806	7.03	0.57184	7.03	0.39464
			7.05	0.03788	7.05	0.56906	7.05	0.39273
			7.07	0.03767	7.07	0.56673	7.07	0.39112
			7.09	0.03748	7.09	0.5644	7.09	0.38951
			7.11	0.0373	7.11	0.56203	7.11	0.38787
			7.13	0.03715	7.13	0.55922	7.13	0.38594
			7.15	0.03695	7.15	0.55681	7.15	0.38427
			7.17	0.03679	7.17	0.55441	7.17	0.38262
			7.19	0.03668	7.19	0.55201	7.19	0.38096
			7.21	0.03653	7.21	0.54921	7.21	0.37903
			7.23	0.0363	7.23	0.54675	7.23	0.37733
			7.25	0.03614	7.25	0.54424	7.25	0.3756
			7.27	0.03601	7.27	0.54177	7.27	0.37389
			7.29	0.03587	7.29	0.53891	7.29	0.37192
			7.31	0.03572	7.31	0.53641	7.31	0.37019
			7.33	0.03561	7.33	0.53384	7.33	0.36842
			7.35	0.03544	7.35	0.53126	7.35	0.36664
			7.37	0.03527	7.37	0.52819	7.37	0.36452
			7.39	0.0351	7.39	0.52556	7.39	0.36271
			7.41	0.03494	7.41	0.52298	7.41	0.36092
			7.43	0.03479	7.43	0.52046	7.43	0.35919
			7.45	0.03466	7.45	0.51749	7.45	0.35714
			7.47	0.0345	7.47	0.51495	7.47	0.35538
			7.49	0.03432	7.49	0.51237	7.49	0.3536
			7.51	0.03417	7.51	0.50975	7.51	0.35179
			7.53	0.03409	7.53	0.50671	7.53	0.3497
			7.55	0.03403	7.55	0.50418	7.55	0.34795
			7.57	0.0339	7.57	0.50171	7.57	0.34625
			7.57	0.03388	7.57	0.50129	7.57	0.34596
			7.59	0.03376	7.59	0.4992	7.59	0.34451
			7.61	0.03365	7.61	0.49621	7.61	0.34245
			7.63	0.03352	7.63	0.49364	7.63	0.34068
			7.65	0.0334	7.65	0.49114	7.65	0.33895
			7.67	0.03326	7.67	0.48867	7.67	0.33725
			7.69	0.03314	7.69	0.48587	7.69	0.33531
			7.71	0.03306	7.71	0.48353	7.71	0.3337
			7.73	0.03302	7.73	0.48116	7.73	0.33206
			7.75	0.03296	7.75	0.47877	7.75	0.33041
			7.77	0.03282	7.77	0.47593	7.77	0.32845
			7.79	0.03269	7.79	0.47345	7.79	0.32674
			7.81	0.03263	7.81	0.47099	7.81	0.32504
			7.83	0.03258	7.83	0.46855	7.83	0.32336
			7.85	0.03253	7.85	0.46573	7.85	0.32141
			7.87	0.03246	7.87	0.46329	7.87	0.31973
			7.89	0.03236	7.89	0.46085	7.89	0.31805
			7.91	0.03224	7.91	0.45844	7.91	0.31638
			7.93	0.03214	7.93	0.45563	7.93	0.31444
			7.95	0.03207	7.95	0.45318	7.95	0.31275
			7.97	0.03199	7.97	0.45075	7.97	0.31108
			7.99	0.03185	7.99	0.44832	7.99	0.3094
			8.01	0.03172	8.01	0.4455	8.01	0.30745
			8.03	0.0316	8.03	0.44308	8.03	0.30578
			8.05	0.03154	8.05	0.44067	8.05	0.30412
			8.07	0.0315	8.07	0.43827	8.07	0.30246
			8.09	0.03149	8.09	0.43547	8.09	0.30053
			8.11	0.03137	8.11	0.43306	8.11	0.29887
			8.13	0.03121	8.13	0.43065	8.13	0.2972
			8.15	0.0311	8.15	0.42821	8.15	0.29552
			8.17	0.03105	8.17	0.42538	8.17	0.29357
			8.19	0.03103	8.19	0.42294	8.19	0.29188
			8.21	0.03096	8.21	0.42046	8.21	0.29017
			8.23	0.0308	8.23	0.41799	8.23	0.28847
			8.25	0.03067	8.25	0.41507	8.25	0.28645
			8.27	0.03059	8.27	0.41255	8.27	0.28471
			8.29	0.03054	8.29	0.40999	8.29	0.28295
			8.31	0.0305	8.31	0.40742	8.31	0.28117
			8.33	0.03047	8.33	0.40438	8.33	0.27908
			8.35	0.03035	8.35	0.40177	8.35	0.27727
			8.37	0.03022	8.37	0.39914	8.37	0.27546
			8.39	0.0301	8.39	0.39651	8.39	0.27364
			8.41	0.03002	8.41	0.39344	8.41	0.27153
			8.43	0.02998	8.43	0.39077	8.43	0.26968
			8.45	0.02999	8.45	0.38811	8.45	0.26785
			8.47	0.02996	8.47	0.3855	8.47	0.26605
			8.49	0.02982	8.49	0.38253	8.49	0.264
			8.51	0.02965	8.51	0.38003	8.51	0.26227
			8.53	0.02955	8.53	0.37757	8.53	0.26057
			8.55	0.0295	8.55	0.37514	8.55	0.2589
			8.57	0.02948	8.57	0.37234	8.57	0.25696
			8.59	0.02945	8.59	0.36993	8.59	0.2553
			8.61	0.02936	8.61	0.3675	8.61	0.25362
			8.63	0.02923	8.63	0.3651	8.63	0.25197
			8.65	0.02913	8.65	0.36239	8.65	0.2501
			8.67	0.02904	8.67	0.36013	8.67	0.24854
			8.69	0.029	8.69	0.35788	8.69	0.24698
			8.71	0.02899	8.71	0.35565	8.71	0.24545
			8.73	0.02899	8.73	0.35309	8.73	0.24368
			8.75	0.02896	8.75	0.35099	8.75	0.24223
			8.77	0.02891	8.77	0.34893	8.77	0.24081
			8.79	0.02879	8.79	0.34689	8.79	0.2394
			8.81	0.02868	8.81	0.34455	8.81	0.23778
			8.83	0.0286	8.81	0.34422	8.81	0.23756
			8.83	0.02859	8.83	0.34258	8.83	0.23643
			8.85	0.02854	8.85	0.34062	8.85	0.23507
			8.87	0.0285	8.87	0.33863	8.87	0.2337
			8.89	0.02847	8.89	0.33635	8.89	0.23213
			8.91	0.02838	8.91	0.33441	8.91	0.23079
			8.93	0.02826	8.93	0.3325	8.93	0.22947
			8.95	0.02815	8.95	0.33065	8.95	0.22819
			8.97	0.02809	8.97	0.32852	8.97	0.22672
			8.99	0.02804	8.99	0.32667	8.99	0.22545
			9.01	0.02801	9.01	0.32482	9.01	0.22417
			9.03	0.02797	9.03	0.323	9.03	0.22291
			9.05	0.02793	9.05	0.32091	9.05	0.22147
			9.07	0.02793	9.07	0.31912	9.07	0.22023
			9.09	0.02788	9.09	0.31734	9.09	0.21901
			9.11	0.02776	9.11	0.31558	9.11	0.21779
			9.13	0.02763	9.13	0.31351	9.13	0.21636
			9.15	0.02753	9.15	0.31165	9.15	0.21508
			9.17	0.02748	9.17	0.30976	9.17	0.21378
			9.19	0.02745	9.19	0.30789	9.19	0.21248
			9.21	0.02744	9.21	0.30576	9.21	0.21101
			9.23	0.02744	9.23	0.30392	9.23	0.20974
			9.25	0.02745	9.25	0.30203	9.25	0.20844
			9.27	0.02744	9.27	0.30012	9.27	0.20712
			9.29	0.02735	9.29	0.29798	9.29	0.20565
			9.31	0.02718	9.31	0.29618	9.31	0.2044
			9.33	0.02708	9.33	0.29439	9.33	0.20317
			9.35	0.02704	9.35	0.29261	9.35	0.20194
			9.37	0.02702	9.37	0.29057	9.37	0.20053
			9.39	0.02699	9.39	0.28881	9.39	0.19932
			9.41	0.02696	9.41	0.28707	9.41	0.19812
			9.43	0.0269	9.43	0.28529	9.43	0.19689
			9.45	0.0268	9.45	0.28321	9.45	0.19545
			9.47	0.02665	9.47	0.28147	9.47	0.19425
			9.49	0.02657	9.49	0.27975	9.49	0.19306
			9.51	0.02651	9.51	0.27806	9.51	0.1919
			9.53	0.02649	9.53	0.27616	9.53	0.19059
			9.55	0.0265	9.55	0.27453	9.55	0.18946
			9.57	0.02649	9.57	0.27294	9.57	0.18836
			9.59	0.02639	9.59	0.27137	9.59	0.18728
			9.61	0.02624	9.61	0.26958	9.61	0.18605
			9.63	0.02612	9.63	0.26804	9.63	0.18498
			9.65	0.02606	9.65	0.26653	9.65	0.18394
			9.67	0.02602	9.67	0.26501	9.67	0.18289
			9.69	0.02599	9.69	0.26323	9.69	0.18166
			9.71	0.02596	9.71	0.26174	9.71	0.18063
			9.73	0.02595	9.73	0.26029	9.73	0.17963
			9.75	0.02594	9.75	0.25891	9.75	0.17868
			9.77	0.02594	9.77	0.25736	9.77	0.17761
			9.79	0.02595	9.79	0.25599	9.79	0.17667
			9.81	0.02588	9.81	0.25455	9.81	0.17567
			9.83	0.02576	9.83	0.25308	9.83	0.17466
			9.85	0.02563	9.85	0.25142	9.85	0.17351
			9.87	0.02555	9.87	0.25003	9.87	0.17255
			9.89	0.02548	9.89	0.24868	9.89	0.17162
			9.91	0.02547	9.91	0.24736	9.91	0.17071
			9.93	0.02548	9.93	0.24584	9.93	0.16966
			9.95	0.02549	9.95	0.24455	9.95	0.16877
			9.97	0.02549	9.97	0.24324	9.97	0.16787
			9.99	0.02547	9.99	0.24189	9.99	0.16694
			10.01	0.02543	10.01	0.24033	10.01	0.16586
			10.03	0.02536	10.03	0.23902	10.03	0.16496
			10.05	0.02523	10.05	0.23771	10.05	0.16405
			10.07	0.02513	10.07	0.2364	10.07	0.16315
			10.07	0.02511	10.07	0.23618	10.07	0.163
			10.09	0.02506	10.09	0.23486	10.09	0.16208
			10.11	0.02501	10.11	0.23352	10.11	0.16116
			10.13	0.02498	10.13	0.23219	10.13	0.16024
			10.15	0.02498	10.15	0.23086	10.15	0.15932
			10.17	0.02499	10.17	0.2294	10.17	0.15832
			10.19	0.02497	10.19	0.22823	10.19	0.15751
			10.21	0.02498	10.21	0.22706	10.21	0.1567
			10.23	0.02497	10.23	0.22584	10.23	0.15586
			10.25	0.02496	10.25	0.22434	10.25	0.15482
			10.27	0.02495	10.27	0.22302	10.27	0.15391
			10.29	0.02495	10.29	0.22169	10.29	0.153
			10.31	0.02495	10.31	0.2204	10.31	0.1521
			10.33	0.02497	10.33	0.21898	10.33	0.15112
			10.35	0.02497	10.35	0.21781	10.35	0.15032
			10.37	0.02496	10.37	0.21659	10.37	0.14948
			10.39	0.02491	10.39	0.21532	10.39	0.1486
			10.41	0.02482	10.41	0.21374	10.41	0.14751
			10.43	0.02471	10.43	0.21233	10.43	0.14654
			10.45	0.02458	10.45	0.21096	10.45	0.14559
			10.47	0.02451	10.47	0.20968	10.47	0.14471
			10.49	0.02446	10.49	0.20817	10.49	0.14366
			10.51	0.02445	10.51	0.20682	10.51	0.14273
			10.53	0.02446	10.53	0.20541	10.53	0.14176
			10.55	0.02446	10.55	0.20405	10.55	0.14082
			10.57	0.02446	10.57	0.20256	10.57	0.13979
			10.59	0.02447	10.59	0.20133	10.59	0.13894
			10.61	0.02448	10.61	0.2001	10.61	0.1381
			10.63	0.02447	10.63	0.19893	10.63	0.13729
			10.65	0.02444	10.65	0.19757	10.65	0.13635
			10.67	0.02442	10.67	0.19637	10.67	0.13552
			10.69	0.02443	10.69	0.19513	10.69	0.13467
			10.71	0.02445	10.71	0.19391	10.71	0.13382
			10.73	0.02448	10.73	0.19255	10.73	0.13288
			10.75	0.02455	10.75	0.19133	10.75	0.13204
			10.77	0.02468	10.77	0.19011	10.77	0.1312
			10.79	0.02481	10.79	0.18893	10.79	0.13039
			10.81	0.02488	10.81	0.18761	10.81	0.12948
			10.83	0.02493	10.83	0.18651	10.83	0.12872
			10.85	0.02494	10.85	0.18538	10.85	0.12794
			10.87	0.02495	10.87	0.18429	10.87	0.12718
			10.89	0.02494	10.89	0.18309	10.89	0.12636
			10.91	0.02493	10.91	0.18204	10.91	0.12563
			10.93	0.02491	10.93	0.18092	10.93	0.12486
			10.95	0.02494	10.95	0.17979	10.95	0.12408
			10.97	0.02498	10.97	0.17849	10.97	0.12318
			10.99	0.025	10.99	0.17735	10.99	0.12239
			11.01	0.025	11.01	0.17616	11.01	0.12157
			11.03	0.02497	11.03	0.17498	11.03	0.12076
			11.05	0.02495	11.05	0.17362	11.05	0.11982
			11.07	0.02495	11.07	0.17249	11.07	0.11904
			11.09	0.025	11.09	0.17139	11.09	0.11828
			11.11	0.02511	11.11	0.17031	11.11	0.11754
			11.13	0.02524	11.13	0.16905	11.13	0.11667
			11.15	0.02533	11.15	0.16789	11.15	0.11587
			11.17	0.02538	11.17	0.16672	11.17	0.11506
			11.19	0.02541	11.19	0.16556	11.19	0.11426
			11.21	0.02544	11.21	0.16421	11.21	0.11333
			11.23	0.02547	11.23	0.16309	11.23	0.11255
			11.25	0.0255	11.25	0.16197	11.25	0.11178
			11.27	0.02555	11.27	0.16081	11.27	0.11098
			11.29	0.02563	11.29	0.15944	11.29	0.11003
			11.31	0.02574	11.31	0.15827	11.31	0.10923
			11.33	0.02584	11.31	0.15808	11.31	0.1091
			11.33	0.02585	11.33	0.15717	11.33	0.10847
			11.35	0.0259	11.35	0.15616	11.35	0.10777
			11.37	0.02592	11.37	0.15504	11.37	0.107
			11.39	0.02593	11.39	0.15406	11.39	0.10632
			11.41	0.02605	11.41	0.15303	11.41	0.10561
			11.43	0.0262	11.43	0.15197	11.43	0.10488
			11.45	0.02632	11.45	0.15068	11.45	0.10399
			11.47	0.0264	11.47	0.14957	11.47	0.10322
			11.49	0.02645	11.49	0.14847	11.49	0.10246
			11.51	0.02652	11.51	0.14741	11.51	0.10173
			11.53	0.02662	11.53	0.14623	11.53	0.10092
			11.55	0.02673	11.55	0.14521	11.55	0.10021
			11.57	0.02683	11.57	0.14415	11.57	0.09948
			11.59	0.02689	11.59	0.14316	11.59	0.0988
			11.61	0.02694	11.61	0.14205	11.61	0.09803
			11.63	0.02696	11.63	0.14112	11.63	0.09739
			11.65	0.02704	11.65	0.1402	11.65	0.09676
			11.67	0.02714	11.67	0.13925	11.67	0.0961
			11.69	0.02726	11.69	0.13807	11.69	0.09529
			11.71	0.02738	11.71	0.13708	11.71	0.0946
			11.73	0.02743	11.73	0.13614	11.73	0.09395
			11.75	0.02744	11.75	0.13523	11.75	0.09333
			11.77	0.02747	11.77	0.13427	11.77	0.09266
			11.79	0.02758	11.79	0.1335	11.79	0.09213
			11.81	0.02773	11.81	0.13271	11.81	0.09159
			11.83	0.02783	11.83	0.1319	11.83	0.09103
			11.85	0.02788	11.85	0.13095	11.85	0.09037
			11.87	0.0279	11.87	0.1301	11.87	0.08979
			11.89	0.02796	11.89	0.12922	11.89	0.08918
			11.91	0.02806	11.91	0.12835	11.91	0.08858
			11.93	0.02818	11.93	0.12742	11.93	0.08794
			11.95	0.02829	11.95	0.12664	11.95	0.0874
			11.97	0.02839	11.97	0.12586	11.97	0.08686
			11.99	0.02844	11.99	0.12506	11.99	0.08631
			12.01	0.02848	12.01	0.12408	12.01	0.08563
			12.03	0.02858	12.03	0.12325	12.03	0.08506
			12.05	0.02872	12.05	0.12248	12.05	0.08453
			12.07	0.02882	12.07	0.12172	12.07	0.084
			12.09	0.02889	12.09	0.12082	12.09	0.08338
			12.11	0.02892	12.11	0.12005	12.11	0.08285
			12.13	0.02894	12.13	0.11934	12.13	0.08236
			12.15	0.02904	12.15	0.11867	12.15	0.0819
			12.17	0.02917	12.17	0.11789	12.17	0.08136
			12.19	0.02927	12.19	0.11721	12.19	0.08089
			12.21	0.02935	12.21	0.11654	12.21	0.08043
			12.23	0.0294	12.23	0.11588	12.23	0.07997
			12.25	0.02947	12.25	0.11512	12.25	0.07945
			12.27	0.0296	12.27	0.11444	12.27	0.07898
			12.29	0.02973	12.29	0.11371	12.29	0.07847
			12.31	0.02981	12.31	0.11299	12.31	0.07798
			12.33	0.02987	12.33	0.11218	12.33	0.07742
			12.35	0.02991	12.35	0.1115	12.35	0.07695
			12.37	0.02994	12.37	0.11082	12.37	0.07648
			12.39	0.03004	12.39	0.11014	12.39	0.07601
			12.41	0.03017	12.41	0.10938	12.41	0.07549
			12.43	0.03029	12.43	0.1087	12.43	0.07502
			12.45	0.03036	12.45	0.10803	12.45	0.07455
			12.47	0.03038	12.47	0.10737	12.47	0.0741
			12.49	0.0304	12.49	0.10663	12.49	0.07359
			12.51	0.03042	12.51	0.10599	12.51	0.07315
			12.53	0.03046	12.53	0.10533	12.53	0.07269
			12.55	0.0306	12.55	0.10465	12.55	0.07222
			12.57	0.03072	12.57	0.10387	12.57	0.07168
			12.57	0.03074	12.57	0.10375	12.57	0.0716
			12.59	0.03083	12.59	0.10327	12.59	0.07127
			12.61	0.03092	12.61	0.10274	12.61	0.0709
			12.63	0.03095	12.63	0.10221	12.63	0.07054
			12.65	0.03096	12.65	0.10154	12.65	0.07008
			12.67	0.03094	12.67	0.10097	12.67	0.06968
			12.69	0.03101	12.69	0.10042	12.69	0.0693
			12.71	0.03114	12.71	0.09991	12.71	0.06895
			12.73	0.03125	12.73	0.09936	12.73	0.06857
			12.75	0.03134	12.75	0.09892	12.75	0.06827
			12.77	0.03141	12.77	0.09849	12.77	0.06797
			12.79	0.03144	12.79	0.09798	12.79	0.06762
			12.81	0.03146	12.81	0.09729	12.81	0.06714
			12.83	0.03147	12.83	0.09671	12.83	0.06674
			12.85	0.03155	12.85	0.09621	12.85	0.0664
			12.87	0.03168	12.87	0.09574	12.87	0.06607
			12.89	0.03182	12.89	0.09521	12.89	0.06571
			12.91	0.03191	12.91	0.09476	12.91	0.0654
			12.93	0.03195	12.93	0.09431	12.93	0.06509
			12.95	0.03195	12.95	0.09387	12.95	0.06478
			12.97	0.03194	12.97	0.09336	12.97	0.06443
			12.99	0.03195	12.99	0.09289	12.99	0.06411
			13.01	0.03196	13.01	0.09235	13.01	0.06373
			13.03	0.03198	13.03	0.09178	13.03	0.06334
			13.05	0.03196	13.05	0.09115	13.05	0.06291
			13.07	0.03196	13.07	0.09065	13.07	0.06256
			13.09	0.03204	13.09	0.09018	13.09	0.06224
			13.11	0.03218	13.11	0.08972	13.11	0.06192
			13.13	0.03228	13.13	0.0892	13.13	0.06156
			13.15	0.03238	13.15	0.08874	13.15	0.06124
			13.17	0.03244	13.17	0.08828	13.17	0.06092
			13.19	0.03246	13.19	0.08787	13.19	0.06064
			13.21	0.03245	13.21	0.08732	13.21	0.06026
			13.23	0.03243	13.23	0.08692	13.23	0.05999
			13.25	0.03244	13.25	0.08651	13.25	0.0597
			13.27	0.03246	13.27	0.08607	13.27	0.0594
			13.29	0.03248	13.29	0.08553	13.29	0.05903
			13.31	0.03255	13.31	0.08506	13.31	0.0587
			13.33	0.03267	13.33	0.0846	13.33	0.05839
			13.35	0.03281	13.35	0.08415	13.35	0.05807
			13.37	0.03289	13.37	0.08366	13.37	0.05774
			13.39	0.03292	13.39	0.08329	13.39	0.05748
			13.41	0.03293	13.41	0.08299	13.41	0.05727
			13.43	0.03295	13.43	0.0827	13.43	0.05707
			13.45	0.03296	13.45	0.08227	13.45	0.05678
			13.47	0.03299	13.47	0.08186	13.47	0.05649
			13.49	0.0331	13.49	0.08142	13.49	0.05619
			13.51	0.03321	13.51	0.081	13.51	0.0559
			13.53	0.03331	13.53	0.08058	13.53	0.05561
			13.55	0.03339	13.55	0.08027	13.55	0.0554
			13.57	0.03342	13.57	0.07996	13.57	0.05518
			13.59	0.03345	13.59	0.07962	13.59	0.05495
			13.61	0.03347	13.61	0.07918	13.61	0.05464
			13.63	0.03353	13.63	0.07885	13.63	0.05442
			13.65	0.03365	13.65	0.07855	13.65	0.05421
			13.67	0.03375	13.67	0.07821	13.67	0.05398
			13.69	0.03382	13.69	0.07779	13.69	0.05369
			13.71	0.03388	13.71	0.0774	13.71	0.05342
			13.73	0.03396	13.73	0.07705	13.73	0.05317
			13.75	0.0341	13.75	0.07676	13.75	0.05297
			13.77	0.03423	13.77	0.0764	13.77	0.05273
			13.79	0.03431	13.79	0.07603	13.79	0.05247
			13.81	0.03438	13.81	0.07558	13.81	0.05216
			13.83	0.03443	13.83	0.07518	13.83	0.05188
			13.83	0.03445	13.83	0.07512	13.83	0.05184
			13.85	0.03455	13.85	0.07481	13.85	0.05163
			13.87	0.03468	13.87	0.07452	13.87	0.05143
			13.89	0.03476	13.89	0.07418	13.89	0.05119
			13.91	0.03484	13.91	0.07382	13.91	0.05095
			13.93	0.03494	13.93	0.07348	13.93	0.05071
			13.95	0.03509	13.95	0.0732	13.95	0.05052
			13.97	0.03524	13.97	0.07286	13.97	0.05028
			13.99	0.03534	13.99	0.07253	13.99	0.05006
			14.01	0.03539	14.01	0.07219	14.01	0.04982
			14.03	0.03544	14.03	0.07193	14.03	0.04964
			14.05	0.03552	14.05	0.07171	14.05	0.04949
			14.07	0.03568	14.07	0.07147	14.07	0.04932
			14.09	0.0358	14.09	0.07111	14.09	0.04908
			14.11	0.03588	14.11	0.07084	14.11	0.04889
			14.13	0.03593	14.13	0.07058	14.13	0.04871
			14.15	0.03599	14.15	0.07033	14.15	0.04854
			14.17	0.03609	14.17	0.07005	14.17	0.04834
			14.19	0.03621	14.19	0.06982	14.19	0.04818
			14.21	0.03631	14.21	0.06963	14.21	0.04805
			14.23	0.0364	14.23	0.06938	14.23	0.04788
			14.25	0.03645	14.25	0.06905	14.25	0.04765
			14.27	0.03647	14.27	0.06876	14.27	0.04745
			14.29	0.03654	14.29	0.06844	14.29	0.04723
			14.31	0.03669	14.31	0.06811	14.31	0.047
			14.33	0.03679	14.33	0.06779	14.33	0.04678
			14.35	0.03685	14.35	0.06752	14.35	0.0466
			14.37	0.03689	14.37	0.0672	14.37	0.04638
			14.39	0.03693	14.39	0.06692	14.39	0.04618
			14.41	0.03696	14.41	0.06661	14.41	0.04597
			14.43	0.03699	14.43	0.06631	14.43	0.04576
			14.45	0.03708	14.45	0.06603	14.45	0.04557
			14.47	0.03723	14.47	0.06574	14.47	0.04537
			14.49	0.03733	14.49	0.06536	14.49	0.04511
			14.51	0.03739	14.51	0.06503	14.51	0.04488
			14.53	0.03742	14.53	0.06474	14.53	0.04468
			14.55	0.03743	14.55	0.06449	14.55	0.04451
			14.57	0.03742	14.57	0.06422	14.57	0.04432
			14.59	0.03744	14.59	0.06398	14.59	0.04415
			14.61	0.03746	14.61	0.0637	14.61	0.04396
			14.63	0.03746	14.63	0.06343	14.63	0.04378
			14.65	0.03745	14.65	0.0631	14.65	0.04355
			14.67	0.03745	14.67	0.06282	14.67	0.04335
			14.69	0.03744	14.69	0.06256	14.69	0.04317
			14.71	0.03732	14.71	0.06234	14.71	0.04302
			14.73	0.0372	14.73	0.0621	14.73	0.04286
			14.75	0.0371	14.75	0.06189	14.75	0.04271
			14.77	0.03704	14.77	0.06166	14.77	0.04255
			14.79	0.03701	14.79	0.06142	14.79	0.04239
			14.81	0.03697	14.81	0.06117	14.81	0.04222
			14.83	0.03694	14.83	0.06093	14.83	0.04205
			14.85	0.03688	14.85	0.06064	14.85	0.04185
			14.87	0.03674	14.87	0.06038	14.87	0.04167
			14.89	0.03663	14.89	0.0601	14.89	0.04148
			14.91	0.03654	14.91	0.05985	14.91	0.0413
			14.93	0.03651	14.93	0.0596	14.93	0.04113
			14.95	0.03649	14.95	0.05934	14.95	0.04095
			14.97	0.03639	14.97	0.05908	14.97	0.04077
			14.99	0.03624	14.99	0.05887	14.99	0.04063
			15.01	0.03613	15.01	0.05867	15.01	0.04049
			15.03	0.03605	15.03	0.05841	15.03	0.04031
			15.05	0.03594	15.05	0.05805	15.05	0.04006
			15.07	0.03577	15.07	0.05778	15.07	0.03988
			15.07	0.03575	15.07	0.05775	15.07	0.03986
			15.09	0.03563	15.09	0.05756	15.09	0.03972
			15.11	0.03548	15.11	0.05734	15.11	0.03957
			15.13	0.03535	15.13	0.05706	15.13	0.03938
			15.15	0.03522	15.15	0.05682	15.15	0.03921
			15.17	0.03509	15.17	0.05657	15.17	0.03904
			15.19	0.03489	15.19	0.05633	15.19	0.03888
			15.21	0.03473	15.21	0.05607	15.21	0.0387
			15.23	0.0346	15.23	0.05585	15.23	0.03854
			15.25	0.03447	15.25	0.0557	15.25	0.03844
			15.27	0.03428	15.27	0.05559	15.27	0.03836
			15.29	0.03415	15.29	0.05541	15.29	0.03824
			15.31	0.034	15.31	0.0552	15.31	0.0381
			15.33	0.03382	15.33	0.05498	15.33	0.03794
			15.35	0.0336	15.35	0.05477	15.35	0.0378
			15.37	0.03338	15.37	0.05461	15.37	0.03769
			15.39	0.03323	15.39	0.05445	15.39	0.03758
			15.41	0.03311	15.41	0.05426	15.41	0.03745
			15.43	0.03292	15.43	0.05407	15.43	0.03732
			15.45	0.03275	15.45	0.05385	15.45	0.03716
			15.47	0.0326	15.47	0.0537	15.47	0.03706
			15.49	0.03247	15.49	0.05357	15.49	0.03697
			15.51	0.03227	15.51	0.05342	15.51	0.03687
			15.53	0.03213	15.53	0.05323	15.53	0.03674
			15.55	0.03198	15.55	0.0531	15.55	0.03665
			15.57	0.03181	15.57	0.05299	15.57	0.03657
			15.59	0.03162	15.59	0.05286	15.59	0.03648
			15.61	0.03142	15.61	0.05271	15.61	0.03638
			15.63	0.03125	15.63	0.05261	15.63	0.03631
			15.65	0.03111	15.65	0.05251	15.65	0.03624
			15.67	0.03092	15.67	0.05235	15.67	0.03613
			15.69	0.03072	15.69	0.05216	15.69	0.036
			15.71	0.03056	15.71	0.05202	15.71	0.0359
			15.73	0.0304	15.73	0.05186	15.73	0.03579
			15.75	0.03022	15.75	0.05169	15.75	0.03567
			15.77	0.03006	15.77	0.05156	15.77	0.03558
			15.79	0.02985	15.79	0.05149	15.79	0.03553
			15.81	0.02968	15.81	0.05138	15.81	0.03546
			15.83	0.02953	15.83	0.05124	15.83	0.03536
			15.85	0.02936	15.85	0.05111	15.85	0.03527
			15.87	0.02918	15.87	0.05103	15.87	0.03522
			15.89	0.02905	15.89	0.05095	15.89	0.03516
			15.91	0.02886	15.91	0.05083	15.91	0.03508
			15.93	0.02871	15.93	0.05067	15.93	0.03497
			15.95	0.02862	15.95	0.05056	15.95	0.03489
			15.97	0.02854	15.97	0.05046	15.97	0.03482
			15.99	0.02842	15.99	0.05033	15.99	0.03473
			16.01	0.02826	16.01	0.05018	16.01	0.03463
			16.03	0.02813	16.03	0.05009	16.03	0.03457
			16.05	0.02801	16.05	0.05002	16.05	0.03452
			16.07	0.02782	16.07	0.04992	16.07	0.03445
			16.09	0.02765	16.09	0.04975	16.09	0.03433
			16.11	0.02753	16.11	0.04963	16.11	0.03425
			16.13	0.02738	16.13	0.04947	16.13	0.03414
			16.15	0.0272	16.15	0.0493	16.15	0.03402
			16.17	0.0271	16.17	0.04914	16.17	0.03391
			16.19	0.02702	16.19	0.04902	16.19	0.03383
			16.21	0.02692	16.21	0.04885	16.21	0.03371
			16.23	0.02674	16.23	0.0487	16.23	0.03361
			16.25	0.02662	16.25	0.04858	16.25	0.03353
			16.27	0.02649	16.27	0.04851	16.27	0.03348
			16.29	0.02634	16.29	0.0484	16.29	0.0334
			16.31	0.02618	16.31	0.04824	16.31	0.03329
			16.31	0.02615	16.33	0.04809	16.33	0.03319
			16.33	0.02608	16.33	0.04807	16.33	0.03317
			16.35	0.02599	16.35	0.04797	16.35	0.03311
			16.37	0.02585	16.37	0.04783	16.37	0.03301
			16.39	0.02568	16.39	0.0477	16.39	0.03292
			16.41	0.0256	16.41	0.0476	16.41	0.03285
			16.43	0.02555	16.43	0.0475	16.43	0.03278
			16.45	0.0255	16.45	0.04735	16.45	0.03268
			16.47	0.02545	16.47	0.04718	16.47	0.03256
			16.49	0.02539	16.49	0.04703	16.49	0.03246
			16.51	0.02527	16.51	0.04695	16.51	0.0324
			16.53	0.02515	16.53	0.04685	16.53	0.03233
			16.55	0.02508	16.55	0.04673	16.55	0.03225
			16.57	0.02503	16.57	0.04662	16.57	0.03217
			16.59	0.025	16.59	0.04648	16.59	0.03208
			16.61	0.02495	16.61	0.04632	16.61	0.03197
			16.63	0.02485	16.63	0.04619	16.63	0.03188
			16.65	0.02468	16.65	0.04607	16.65	0.03179
			16.67	0.0246	16.67	0.04596	16.67	0.03172
			16.69	0.02456	16.69	0.04579	16.69	0.0316
			16.71	0.02451	16.71	0.04564	16.71	0.0315
			16.73	0.02446	16.73	0.04552	16.73	0.03141
			16.75	0.02445	16.75	0.04546	16.75	0.03137
			16.77	0.02443	16.77	0.04537	16.77	0.03131
			16.79	0.02432	16.79	0.04525	16.79	0.03123
			16.81	0.02416	16.81	0.04515	16.81	0.03116
			16.83	0.02407	16.83	0.04508	16.83	0.03111
			16.85	0.02401	16.85	0.04496	16.85	0.03103
			16.87	0.02396	16.87	0.04478	16.87	0.0309
			16.89	0.02395	16.89	0.04461	16.89	0.03079
			16.91	0.02393	16.91	0.04452	16.91	0.03072
			16.93	0.02394	16.93	0.04445	16.93	0.03068
			16.95	0.02395	16.95	0.04433	16.95	0.03059
			16.97	0.02395	16.97	0.04418	16.97	0.03049
			16.99	0.02394	16.99	0.0441	16.99	0.03043
			17.01	0.02394	17.01	0.04403	17.01	0.03039
			17.03	0.02395	17.03	0.04393	17.03	0.03032
			17.05	0.02397	17.05	0.04376	17.05	0.0302
			17.07	0.02396	17.07	0.04362	17.07	0.0301
			17.09	0.02395	17.09	0.04348	17.09	0.03001
			17.11	0.02396	17.11	0.04329	17.11	0.02988
			17.13	0.02406	17.13	0.04312	17.13	0.02976
			17.15	0.02416	17.15	0.04301	17.15	0.02968
			17.17	0.02427	17.17	0.04288	17.17	0.02959
			17.19	0.02435	17.19	0.04275	17.19	0.0295
			17.21	0.02439	17.21	0.04261	17.21	0.02941
			17.23	0.02443	17.23	0.04251	17.23	0.02934
			17.25	0.02448	17.25	0.04239	17.25	0.02925
			17.27	0.02458	17.27	0.04225	17.27	0.02916
			17.29	0.02474	17.29	0.04211	17.29	0.02906
			17.31	0.02487	17.31	0.04196	17.31	0.02896
			17.33	0.02502	17.33	0.0418	17.33	0.02885
			17.35	0.02516	17.35	0.04166	17.35	0.02875
			17.37	0.0253	17.37	0.04151	17.37	0.02865
			17.39	0.02544	17.39	0.04135	17.39	0.02854
			17.41	0.02561	17.41	0.04122	17.41	0.02845
			17.43	0.0258	17.43	0.04109	17.43	0.02836
			17.45	0.02605	17.45	0.04091	17.45	0.02823
			17.47	0.02626	17.47	0.04073	17.47	0.02811
			17.49	0.02653	17.49	0.0405	17.49	0.02795
			17.51	0.02683	17.51	0.04029	17.51	0.02781
			17.53	0.02711	17.53	0.04012	17.53	0.02769
			17.55	0.02736	17.55	0.03999	17.55	0.0276
			17.57	0.0277	17.57	0.03981	17.57	0.02747
			17.57	0.02776	17.57	0.03979	17.57	0.02746
			17.59	0.0281	17.59	0.03967	17.59	0.02738
			17.61	0.02858	17.61	0.0395	17.61	0.02726
			17.63	0.02899	17.63	0.03934	17.63	0.02715
			17.65	0.02941	17.65	0.03917	17.65	0.02703
			17.67	0.02989	17.67	0.03894	17.67	0.02687
			17.69	0.03054	17.69	0.03873	17.69	0.02673
			17.71	0.03115	17.71	0.03861	17.71	0.02665
			17.73	0.03181	17.73	0.03854	17.73	0.0266
			17.75	0.03247	17.75	0.03843	17.75	0.02652
			17.77	0.03324	17.77	0.03824	17.77	0.02639
			17.79	0.03389	17.79	0.03812	17.79	0.02631
			17.81	0.03456	17.81	0.038	17.81	0.02622
			17.83	0.03528	17.83	0.03784	17.83	0.02611
			17.85	0.0362	17.85	0.03767	17.85	0.026
			17.87	0.03704	17.87	0.03756	17.87	0.02592
			17.89	0.03797	17.89	0.03748	17.89	0.02587
			17.91	0.03887	17.91	0.03735	17.91	0.02578
			17.93	0.04016	17.93	0.03721	17.93	0.02568
			17.95	0.04125	17.95	0.03712	17.95	0.02562
			17.97	0.04234	17.97	0.03706	17.97	0.02558
			17.99	0.04346	17.99	0.03702	17.99	0.02555
			18.01	0.04484	18.01	0.03691	18.01	0.02547
			18.03	0.04611	18.03	0.03675	18.03	0.02536
			18.05	0.04738	18.05	0.03659	18.05	0.02525
			18.07	0.04868	18.07	0.03649	18.07	0.02518
			18.09	0.05029	18.09	0.03642	18.09	0.02513
			18.11	0.05179	18.11	0.0363	18.11	0.02505
			18.13	0.05333	18.13	0.03619	18.13	0.02498
			18.15	0.0549	18.15	0.03609	18.15	0.02491
			18.17	0.05676	18.17	0.03606	18.17	0.02489
			18.19	0.05842	18.19	0.03603	18.19	0.02487
			18.21	0.06012	18.21	0.03599	18.21	0.02484
			18.23	0.06186	18.23	0.03589	18.23	0.02477
			18.25	0.06391	18.25	0.03573	18.25	0.02466
			18.27	0.06569	18.27	0.03561	18.27	0.02458
			18.29	0.06744	18.29	0.03553	18.29	0.02452
			18.31	0.06917	18.31	0.03548	18.31	0.02449
			18.33	0.07127	18.33	0.03544	18.33	0.02446
			18.35	0.07315	18.35	0.03545	18.35	0.02447
			18.37	0.07504	18.37	0.03549	18.37	0.02449
			18.39	0.07674	18.39	0.03551	18.39	0.02451
			18.41	0.07916	18.41	0.03551	18.41	0.02451
			18.43	0.08111	18.43	0.0355	18.43	0.0245
			18.45	0.08308	18.45	0.03548	18.45	0.02449
			18.47	0.08502	18.47	0.03546	18.47	0.02447
			18.49	0.0872	18.49	0.03546	18.49	0.02447
			18.51	0.08892	18.51	0.03546	18.51	0.02447
			18.53	0.09104	18.53	0.03546	18.53	0.02447
			18.55	0.093	18.55	0.03545	18.55	0.02447
			18.57	0.09528	18.57	0.03548	18.57	0.02449
			18.59	0.09717	18.59	0.03549	18.59	0.02449
			18.61	0.09903	18.61	0.03549	18.61	0.02449
			18.63	0.10087	18.63	0.03548	18.63	0.02449
			18.65	0.10295	18.65	0.03547	18.65	0.02448
			18.67	0.10471	18.67	0.03547	18.67	0.02448
			18.69	0.10647	18.69	0.03547	18.69	0.02448
			18.71	0.10821	18.71	0.03543	18.71	0.02445
			18.73	0.11024	18.73	0.03544	18.73	0.02446
			18.75	0.11199	18.75	0.03546	18.75	0.02447
			18.77	0.11364	18.77	0.03549	18.77	0.02449
			18.79	0.11527	18.79	0.03554	18.79	0.02453
			18.81	0.11711	18.81	0.03567	18.81	0.02462
			18.81	0.11736	18.81	0.03569	18.81	0.02463
			18.83	0.1186	18.83	0.03578	18.83	0.02469
			18.85	0.12002	18.85	0.03585	18.85	0.02474
			18.87	0.1214	18.87	0.03589	18.87	0.02477
			18.89	0.12294	18.89	0.03592	18.89	0.02479
			18.91	0.12418	18.91	0.03593	18.91	0.0248
			18.93	0.12535	18.93	0.03595	18.93	0.02481
			18.95	0.12645	18.95	0.03604	18.95	0.02487
			18.97	0.12774	18.97	0.03621	18.97	0.02499
			18.99	0.1288	18.99	0.03633	18.99	0.02507
			19.01	0.12975	19.01	0.03641	19.01	0.02513
			19.03	0.13061	19.03	0.03647	19.03	0.02517
			19.05	0.13148	19.05	0.03653	19.05	0.02521
			19.07	0.13218	19.07	0.03664	19.07	0.02529
			19.09	0.13288	19.09	0.03674	19.09	0.02536
			19.11	0.13351	19.11	0.03681	19.11	0.0254
			19.13	0.1341	19.13	0.03688	19.13	0.02545
			19.15	0.13449	19.15	0.03692	19.15	0.02548
			19.17	0.13482	19.17	0.03703	19.17	0.02556
			19.19	0.13506	19.19	0.03719	19.19	0.02567
			19.21	0.13521	19.21	0.03733	19.21	0.02576
			19.23	0.13525	19.23	0.0374	19.23	0.02581
			19.25	0.13532	19.25	0.03743	19.25	0.02583
			19.27	0.13536	19.27	0.03748	19.27	0.02587
			19.29	0.13539	19.29	0.03762	19.29	0.02596
			19.31	0.13534	19.31	0.03775	19.31	0.02605
			19.33	0.13522	19.33	0.03783	19.33	0.02611
			19.35	0.13509	19.35	0.03787	19.35	0.02614
			19.37	0.13481	19.37	0.03791	19.37	0.02616
			19.39	0.13449	19.39	0.03804	19.39	0.02625
			19.41	0.13411	19.41	0.03822	19.41	0.02638
			19.43	0.13372	19.43	0.03835	19.43	0.02647
			19.45	0.13324	19.45	0.03842	19.45	0.02651
			19.47	0.13284	19.47	0.03845	19.47	0.02654
			19.49	0.13233	19.49	0.03849	19.49	0.02656
			19.51	0.13182	19.51	0.03861	19.51	0.02665
			19.53	0.13117	19.53	0.03876	19.53	0.02675
			19.55	0.13057	19.55	0.03883	19.55	0.0268
			19.57	0.12988	19.57	0.03891	19.57	0.02685
			19.59	0.12921	19.59	0.03905	19.59	0.02695
			19.61	0.12833	19.61	0.03922	19.61	0.02707
			19.63	0.12761	19.63	0.03931	19.63	0.02713
			19.65	0.12685	19.65	0.03947	19.65	0.02724
			19.67	0.12602	19.67	0.03965	19.67	0.02736
			19.69	0.12501	19.69	0.0398	19.69	0.02747
			19.71	0.12414	19.71	0.03986	19.71	0.02751
			19.73	0.12326	19.73	0.03993	19.73	0.02756
			19.75	0.12234	19.75	0.04006	19.75	0.02765
			19.77	0.12134	19.77	0.04024	19.77	0.02777
			19.79	0.12021	19.79	0.04038	19.79	0.02787
			19.81	0.11927	19.81	0.04056	19.81	0.02799
			19.83	0.11831	19.83	0.04073	19.83	0.02811
			19.85	0.11729	19.85	0.04085	19.85	0.02819
			19.87	0.11608	19.87	0.04091	19.87	0.02823
			19.89	0.1151	19.89	0.04101	19.89	0.0283
			19.91	0.11416	19.91	0.04115	19.91	0.0284
			19.93	0.11318	19.93	0.04129	19.93	0.0285
			19.95	0.11197	19.95	0.04142	19.95	0.02859
			19.97	0.11096	19.97	0.04158	19.97	0.0287
			19.99	0.10995	19.99	0.04171	19.99	0.02879
			20.01	0.10892	20.01	0.04186	20.01	0.02889
			20.03	0.10773	20.03	0.04205	20.03	0.02902
			20.05	0.10682	20.05	0.04225	20.05	0.02916
			20.07	0.1057	20.07	0.04238	20.07	0.02925
			20.07	0.10553	20.07	0.0424	20.07	0.02926
			20.09	0.10466	20.09	0.04255	20.09	0.02937
			20.11	0.10339	20.11	0.04269	20.11	0.02946
			20.13	0.1023	20.13	0.0428	20.13	0.02954
			20.15	0.10126	20.15	0.04286	20.15	0.02958
			20.17	0.10022	20.17	0.04296	20.17	0.02965
			20.19	0.09902	20.19	0.04311	20.19	0.02975
			20.21	0.09802	20.21	0.04325	20.21	0.02985
			20.23	0.097	20.23	0.04338	20.23	0.02994
			20.25	0.09593	20.25	0.04357	20.25	0.03007
			20.27	0.09475	20.27	0.04374	20.27	0.03019
			20.29	0.09387	20.29	0.04387	20.29	0.03028
			20.31	0.09288	20.31	0.04403	20.31	0.03039
			20.33	0.09198	20.33	0.04423	20.33	0.03052
			20.35	0.09091	20.35	0.0444	20.35	0.03064
			20.37	0.08992	20.37	0.04458	20.37	0.03077
			20.39	0.08888	20.39	0.04473	20.39	0.03087
			20.41	0.08789	20.41	0.04492	20.41	0.031
			20.43	0.0868	20.43	0.04512	20.43	0.03114
			20.45	0.08592	20.45	0.04528	20.45	0.03125
			20.47	0.08509	20.47	0.0454	20.47	0.03133
			20.49	0.08432	20.49	0.04559	20.49	0.03146
			20.51	0.0834	20.51	0.04574	20.51	0.03157
			20.53	0.0826	20.53	0.04585	20.53	0.03164
			20.55	0.0818	20.55	0.04599	20.55	0.03174
			20.57	0.08096	20.57	0.04619	20.57	0.03188
			20.59	0.07994	20.59	0.04629	20.59	0.03195
			20.61	0.07905	20.61	0.04637	20.61	0.032
			20.63	0.07815	20.63	0.04646	20.63	0.03206
			20.65	0.07727	20.65	0.04663	20.65	0.03218
			20.67	0.07625	20.67	0.04678	20.67	0.03228
			20.69	0.07545	20.69	0.04694	20.69	0.03239
			20.71	0.07472	20.71	0.04709	20.71	0.0325
			20.73	0.07397	20.73	0.04726	20.73	0.03262
			20.75	0.07302	20.75	0.04737	20.75	0.03269
			20.77	0.07221	20.77	0.04753	20.77	0.0328
			20.79	0.07145	20.79	0.04768	20.79	0.03291
			20.81	0.07074	20.81	0.04782	20.81	0.033
			20.83	0.06989	20.83	0.0479	20.83	0.03306
			20.85	0.06918	20.85	0.04799	20.85	0.03312
			20.87	0.06847	20.87	0.04815	20.87	0.03323
			20.89	0.06782	20.89	0.0483	20.89	0.03333
			20.91	0.06695	20.91	0.04838	20.91	0.03339
			20.93	0.06629	20.93	0.04843	20.93	0.03342
			20.95	0.06564	20.95	0.0485	20.95	0.03347
			20.97	0.06496	20.97	0.04864	20.97	0.03357
			20.99	0.06419	20.99	0.04875	20.99	0.03364
			21.01	0.06359	21.01	0.04883	21.01	0.0337
			21.03	0.06291	21.03	0.04888	21.03	0.03373
			21.05	0.06231	21.05	0.04894	21.05	0.03378
			21.07	0.0616	21.07	0.04894	21.07	0.03378
			21.09	0.06101	21.09	0.04894	21.09	0.03378
			21.11	0.06046	21.11	0.04894	21.11	0.03378
			21.13	0.05992	21.13	0.04894	21.13	0.03378
			21.15	0.05913	21.15	0.04895	21.15	0.03378
			21.17	0.05855	21.17	0.04895	21.17	0.03378
			21.19	0.05803	21.19	0.04895	21.19	0.03378
			21.21	0.05756	21.21	0.04895	21.21	0.03378
			21.23	0.05699	21.23	0.04895	21.23	0.03378
			21.25	0.05648	21.25	0.04894	21.25	0.03378
			21.27	0.05587	21.27	0.04894	21.27	0.03378
			21.29	0.05533	21.29	0.04894	21.29	0.03378
			21.31	0.05474	21.31	0.04895	21.31	0.03378
			21.31	0.05466	21.31	0.04895	21.31	0.03378
			21.33	0.05424	21.33	0.04897	21.33	0.0338
			21.35	0.0537	21.35	0.04897	21.35	0.0338
			21.37	0.05314	21.37	0.04895	21.37	0.03378
			21.39	0.05251	21.39	0.04891	21.39	0.03375
			21.41	0.05198	21.41	0.04879	21.41	0.03367
			21.43	0.05149	21.43	0.04865	21.43	0.03357
			21.45	0.05103	21.45	0.04853	21.45	0.03349
			21.47	0.05054	21.47	0.04849	21.47	0.03346
			21.49	0.05015	21.49	0.04847	21.49	0.03345
			21.51	0.04965	21.51	0.04845	21.51	0.03344
			21.53	0.04924	21.53	0.04835	21.53	0.03337
			21.55	0.04887	21.55	0.04821	21.55	0.03327
			21.57	0.04857	21.57	0.04812	21.57	0.03321
			21.59	0.0482	21.59	0.04806	21.59	0.03317
			21.61	0.04783	21.61	0.04796	21.61	0.0331
			21.63	0.04732	21.63	0.04781	21.63	0.033
			21.65	0.04696	21.65	0.04765	21.65	0.03288
			21.67	0.04668	21.67	0.04752	21.67	0.0328
			21.69	0.04637	21.69	0.04732	21.69	0.03266
			21.71	0.04599	21.71	0.04716	21.71	0.03255
			21.73	0.04573	21.73	0.04705	21.73	0.03247
			21.75	0.04542	21.75	0.04694	21.75	0.03239
			21.77	0.0451	21.77	0.04673	21.77	0.03225
			21.79	0.04468	21.79	0.04651	21.79	0.0321
			21.81	0.04435	21.81	0.0463	21.81	0.03195
			21.83	0.04406	21.83	0.04614	21.83	0.03184
			21.85	0.04376	21.85	0.04598	21.85	0.03173
			21.87	0.04337	21.87	0.04583	21.87	0.03163
			21.89	0.04309	21.89	0.04563	21.89	0.03149
			21.91	0.04279	21.91	0.0454	21.91	0.03133
			21.93	0.0425	21.93	0.04515	21.93	0.03116
			21.95	0.04222	21.95	0.04493	21.95	0.03101
			21.97	0.04199	21.97	0.04474	21.97	0.03088
			21.99	0.04173	21.99	0.0446	21.99	0.03078
			22.01	0.04147	22.01	0.04442	22.01	0.03066
			22.03	0.04121	22.03	0.04426	22.03	0.03055
			22.05	0.04099	22.05	0.04406	22.05	0.03041
			22.07	0.04079	22.07	0.0438	22.07	0.03023
			22.09	0.04058	22.09	0.04343	22.09	0.02997
			22.11	0.04028	22.11	0.04317	22.11	0.02979
			22.13	0.04004	22.13	0.04293	22.13	0.02963
			22.15	0.03984	22.15	0.04271	22.15	0.02948
			22.17	0.03968	22.17	0.04244	22.17	0.02929
			22.19	0.0395	22.19	0.04222	22.19	0.02914
			22.21	0.03934	22.21	0.04199	22.21	0.02898
			22.23	0.03921	22.23	0.04178	22.23	0.02883
			22.25	0.03908	22.25	0.0415	22.25	0.02864
			22.27	0.03887	22.27	0.04129	22.27	0.0285
			22.29	0.03869	22.29	0.04109	22.29	0.02836
			22.31	0.03855	22.31	0.04087	22.31	0.02821
			22.33	0.03843	22.33	0.0406	22.33	0.02802
			22.35	0.03826	22.35	0.04031	22.35	0.02782
			22.37	0.03814	22.37	0.04	22.37	0.02761
			22.39	0.03804	22.39	0.03976	22.39	0.02744
			22.41	0.03793	22.41	0.03949	22.41	0.02725
			22.43	0.03778	22.43	0.03928	22.43	0.02711
			22.45	0.03767	22.45	0.03904	22.45	0.02694
			22.47	0.03758	22.47	0.03879	22.47	0.02677
			22.49	0.03748	22.49	0.03853	22.49	0.02659
			22.51	0.03733	22.51	0.0383	22.51	0.02643
			22.53	0.03719	22.53	0.03808	22.53	0.02628
			22.55	0.03707	22.55	0.03785	22.55	0.02612
			22.57	0.03694	22.57	0.03764	22.57	0.02598
			22.57	0.03691	22.57	0.03762	22.57	0.02596
			22.59	0.03675	22.59	0.03749	22.59	0.02587
			22.61	0.03665	22.61	0.03733	22.61	0.02576
			22.63	0.03655	22.63	0.03716	22.63	0.02565
			22.65	0.03649	22.65	0.03691	22.65	0.02547
			22.67	0.03647	22.67	0.03672	22.67	0.02534
			22.69	0.03648	22.69	0.03652	22.69	0.0252
			22.71	0.03648	22.71	0.03633	22.71	0.02507
			22.73	0.03638	22.73	0.03615	22.73	0.02495
			22.75	0.0362	22.75	0.03598	22.75	0.02483
			22.77	0.03606	22.77	0.03579	22.77	0.0247
			22.79	0.03599	22.79	0.03561	22.79	0.02458
			22.81	0.03598	22.81	0.03536	22.81	0.0244
			22.83	0.03598	22.83	0.03514	22.83	0.02425
			22.85	0.03597	22.85	0.0349	22.85	0.02409
			22.87	0.03599	22.87	0.03471	22.87	0.02395
			22.89	0.036	22.89	0.03454	22.89	0.02384
			22.91	0.03599	22.91	0.0344	22.91	0.02374
			22.93	0.03596	22.93	0.03425	22.93	0.02364
			22.95	0.03594	22.95	0.03412	22.95	0.02355
			22.97	0.03595	22.97	0.03393	22.97	0.02342
			22.99	0.03598	22.99	0.03376	22.99	0.0233
			23.01	0.036	23.01	0.03356	23.01	0.02316
			23.03	0.03599	23.03	0.03334	23.03	0.02301
			23.05	0.03598	23.05	0.03318	23.05	0.0229
			23.07	0.03598	23.07	0.03311	23.07	0.02285
			23.09	0.03599	23.09	0.03302	23.09	0.02279
			23.11	0.03598	23.11	0.03286	23.11	0.02268
			23.13	0.03598	23.13	0.03268	23.13	0.02255
			23.15	0.03596	23.15	0.03256	23.15	0.02247
			23.17	0.03594	23.17	0.0324	23.17	0.02236
			23.19	0.03594	23.19	0.03225	23.19	0.02226
			23.21	0.03594	23.21	0.03211	23.21	0.02216
			23.23	0.03596	23.23	0.03196	23.23	0.02206
			23.25	0.036	23.25	0.03178	23.25	0.02193
			23.27	0.03598	23.27	0.03165	23.27	0.02184
			23.29	0.03595	23.29	0.03156	23.29	0.02178
			23.31	0.036	23.31	0.03148	23.31	0.02173
			23.33	0.03616	23.33	0.03135	23.33	0.02164
			23.35	0.0363	23.35	0.03122	23.35	0.02155
			23.37	0.03639	23.37	0.0311	23.37	0.02146
			23.39	0.03642	23.39	0.03102	23.39	0.02141
			23.41	0.03643	23.41	0.03096	23.41	0.02137
			23.43	0.03645	23.43	0.03088	23.43	0.02131
			23.45	0.03647	23.45	0.03071	23.45	0.02119
			23.47	0.03646	23.47	0.03061	23.47	0.02112
			23.49	0.03645	23.49	0.03051	23.49	0.02106
			23.51	0.03646	23.51	0.03045	23.51	0.02101
			23.53	0.03654	23.53	0.03045	23.53	0.02101
			23.55	0.03666	23.55	0.03047	23.55	0.02103
			23.57	0.03679	23.57	0.03044	23.57	0.02101
			23.59	0.03686	23.59	0.03033	23.59	0.02093
			23.61	0.0369	23.61	0.03016	23.61	0.02081
			23.63	0.03693	23.63	0.03006	23.63	0.02075
			23.65	0.03692	23.65	0.02999	23.65	0.0207
			23.67	0.03694	23.67	0.02995	23.67	0.02067
			23.69	0.03705	23.69	0.02995	23.69	0.02067
			23.71	0.0372	23.71	0.02996	23.71	0.02068
			23.73	0.03733	23.73	0.02997	23.73	0.02068
			23.75	0.03738	23.75	0.02995	23.75	0.02067
			23.77	0.03743	23.77	0.02994	23.77	0.02066
			23.79	0.0375	23.79	0.02993	23.79	0.02066
			23.81	0.03765	23.81	0.02995	23.81	0.02067
			23.81	0.03767	23.83	0.02996	23.83	0.02068
			23.83	0.03775	23.83	0.02996	23.83	0.02068
			23.85	0.03781	23.85	0.02996	23.85	0.02068
			23.87	0.03788	23.87	0.02994	23.87	0.02066
			23.89	0.03798	23.89	0.02993	23.89	0.02066
			23.91	0.03812	23.91	0.02994	23.91	0.02066
			23.93	0.03824	23.93	0.02995	23.93	0.02067
			23.95	0.03831	23.95	0.02994	23.95	0.02066
			23.97	0.03839	23.97	0.02999	23.97	0.0207
			23.99	0.03851	23.99	0.03012	23.99	0.02079
			24.01	0.03868	24.01	0.03025	24.01	0.02088
			24.03	0.03879	24.03	0.03032	24.03	0.02092
			24.05	0.03891	24.05	0.0304	24.05	0.02098
			24.07	0.03908	24.07	0.03055	24.07	0.02108
			24.09	0.03924	24.09	0.03076	24.09	0.02123
			24.11	0.03934	24.11	0.03095	24.11	0.02136
			24.13	0.03944	24.13	0.03115	24.13	0.0215
			24.15	0.03958	24.15	0.03133	24.15	0.02162
			24.17	0.03973	24.17	0.03161	24.17	0.02182
			24.19	0.03982	24.19	0.03183	24.19	0.02197
			24.21	0.03998	24.21	0.03212	24.21	0.02217
			24.23	0.04016	24.23	0.0324	24.23	0.02236
			24.25	0.0403	24.25	0.03273	24.25	0.02259
			24.27	0.04043	24.27	0.033	24.27	0.02277
			24.29	0.04061	24.29	0.03337	24.29	0.02303
			24.31	0.04079	24.31	0.03375	24.31	0.02329
			24.33	0.041	24.33	0.03423	24.33	0.02362
			24.35	0.04119	24.35	0.03467	24.35	0.02393
			24.37	0.04138	24.37	0.03509	24.37	0.02422
			24.39	0.04155	24.39	0.03555	24.39	0.02453
			24.41	0.04173	24.41	0.03626	24.41	0.02502
			24.43	0.04192	24.43	0.03689	24.43	0.02546
			24.45	0.04216	24.45	0.03758	24.45	0.02594
			24.47	0.04236	24.47	0.0383	24.47	0.02643
			24.49	0.04257	24.49	0.03911	24.49	0.02699
			24.51	0.04278	24.51	0.03978	24.51	0.02745
			24.53	0.04305	24.53	0.04065	24.53	0.02805
			24.55	0.04329	24.55	0.04158	24.55	0.0287
			24.57	0.04355	24.57	0.04271	24.57	0.02948
			24.59	0.04381	24.59	0.04368	24.59	0.03014
			24.61	0.04415	24.61	0.04472	24.61	0.03086
			24.63	0.04442	24.63	0.04574	24.63	0.03157
			24.65	0.04466	24.65	0.04723	24.65	0.03259
			24.67	0.04489	24.67	0.04847	24.67	0.03345
			24.69	0.04521	24.69	0.04976	24.69	0.03434
			24.71	0.04548	24.71	0.05112	24.71	0.03528
			24.73	0.04577	24.73	0.05286	24.73	0.03648
			24.75	0.04608	24.75	0.0544	24.75	0.03754
			24.77	0.04649	24.77	0.05593	24.77	0.0386
			24.79	0.04686	24.79	0.0575	24.79	0.03968
			24.81	0.04716	24.81	0.05944	24.81	0.04102
			24.83	0.04742	24.83	0.06123	24.83	0.04226
			24.85	0.04784	24.85	0.0631	24.85	0.04355
			24.87	0.04825	24.87	0.06504	24.87	0.04489
			24.89	0.04868	24.89	0.0674	24.89	0.04651
			24.91	0.04904	24.91	0.06948	24.91	0.04795
			24.93	0.04937	24.93	0.0716	24.93	0.04941
			24.95	0.04963	24.95	0.07381	24.95	0.05094
			24.97	0.05001	24.97	0.07656	24.97	0.05284
			24.99	0.05042	24.99	0.07879	24.99	0.05438
			25.01	0.05094	25.01	0.08142	25.01	0.05619
			25.03	0.05138	25.03	0.08383	25.03	0.05785
			25.05	0.05181	25.05	0.08673	25.05	0.05986
			25.07	0.05224	25.07	0.08931	25.07	0.06164
			25.07	0.05232	25.07	0.08975	25.07	0.06194
			25.09	0.05276	25.09	0.09167	25.09	0.06326
			25.11	0.05318	25.11	0.09457	25.11	0.06527
			25.13	0.05361	25.13	0.0977	25.13	0.06743
			25.15	0.05406	25.15	0.10044	25.15	0.06932
			25.17	0.05457	25.17	0.10323	25.17	0.07124
			25.19	0.05501	25.19	0.10605	25.19	0.07319
			25.21	0.05543	25.21	0.10938	25.21	0.07549
			25.23	0.05586	25.23	0.1122	25.23	0.07743
			25.25	0.05638	25.25	0.11505	25.25	0.0794
			25.27	0.05684	25.27	0.1179	25.27	0.08137
			25.29	0.05729	25.29	0.12128	25.29	0.0837
			25.31	0.05768	25.31	0.12419	25.31	0.08571
			25.33	0.05822	25.33	0.12708	25.33	0.0877
			25.35	0.05867	25.35	0.12997	25.35	0.0897
			25.37	0.05911	25.37	0.13326	25.37	0.09197
			25.39	0.05954	25.39	0.13603	25.39	0.09388
			25.41	0.06004	25.41	0.13884	25.41	0.09582
			25.43	0.06044	25.43	0.14166	25.43	0.09776
			25.45	0.06092	25.45	0.14498	25.45	0.10006
			25.47	0.06137	25.47	0.14779	25.47	0.10199
			25.49	0.06187	25.49	0.15051	25.49	0.10387
			25.51	0.06232	25.51	0.15309	25.51	0.10565
			25.53	0.06277	25.53	0.15606	25.53	0.1077
			25.55	0.06318	25.55	0.15838	25.55	0.1093
			25.57	0.06373	25.57	0.16109	25.57	0.11117
			25.59	0.06415	25.59	0.16349	25.59	0.11283
			25.61	0.06459	25.61	0.16621	25.61	0.11471
			25.63	0.06506	25.63	0.16847	25.63	0.11627
			25.65	0.0655	25.65	0.1707	25.65	0.11781
			25.67	0.06578	25.67	0.17267	25.67	0.11916
			25.69	0.0661	25.69	0.17524	25.69	0.12094
			25.71	0.06648	25.71	0.17717	25.71	0.12227
			25.73	0.06695	25.73	0.17904	25.73	0.12356
			25.75	0.0674	25.75	0.18083	25.75	0.1248
			25.77	0.06781	25.77	0.1828	25.77	0.12616
			25.79	0.06823	25.79	0.18436	25.79	0.12723
			25.81	0.0687	25.81	0.18581	25.81	0.12823
			25.83	0.06904	25.83	0.18719	25.83	0.12919
			25.85	0.06936	25.85	0.18868	25.85	0.13021
			25.87	0.06971	25.87	0.18984	25.87	0.13101
			25.89	0.07014	25.89	0.1909	25.89	0.13175
			25.91	0.07047	25.91	0.19179	25.91	0.13236
			25.93	0.07076	25.93	0.19291	25.93	0.13313
			25.95	0.07106	25.95	0.19367	25.95	0.13366
			25.97	0.07143	25.97	0.19431	25.97	0.1341
			25.99	0.07171	25.99	0.19487	25.99	0.13449
			26.01	0.07198	26.01	0.19538	26.01	0.13484
			26.03	0.07222	26.03	0.19567	26.03	0.13504
			26.05	0.07245	26.05	0.19597	26.05	0.13524
			26.07	0.07268	26.07	0.19617	26.07	0.13538
			26.09	0.07289	26.09	0.19624	26.09	0.13543
			26.11	0.07313	26.11	0.19616	26.11	0.13538
			26.13	0.07336	26.13	0.19601	26.13	0.13527
			26.15	0.07364	26.15	0.19579	26.15	0.13512
			26.17	0.07384	26.17	0.19545	26.17	0.13489
			26.19	0.07404	26.19	0.19509	26.19	0.13464
			26.21	0.07421	26.21	0.19466	26.21	0.13434
			26.23	0.07439	26.23	0.19412	26.23	0.13397
			26.25	0.07457	26.25	0.19335	26.25	0.13344
			26.27	0.07473	26.27	0.19262	26.27	0.13293
			26.29	0.07484	26.29	0.19181	26.29	0.13237
			26.31	0.07492	26.31	0.19096	26.31	0.13179
			26.31	0.07494	26.33	0.18993	26.33	0.13108
			26.33	0.07506	26.33	0.18978	26.33	0.13097
			26.35	0.0752	26.35	0.189	26.35	0.13043
			26.37	0.07531	26.37	0.18799	26.37	0.12974
			26.39	0.07539	26.39	0.18695	26.39	0.12902
			26.41	0.07543	26.41	0.18568	26.41	0.12814
			26.43	0.07545	26.43	0.18452	26.43	0.12734
			26.45	0.0755	26.45	0.18331	26.45	0.12651
			26.47	0.07563	26.47	0.18213	26.47	0.12569
			26.49	0.07577	26.49	0.18077	26.49	0.12476
			26.51	0.07586	26.51	0.17954	26.51	0.12391
			26.53	0.0759	26.53	0.17822	26.53	0.123
			26.55	0.07593	26.55	0.1768	26.55	0.12202
			26.57	0.07596	26.57	0.17515	26.57	0.12088
			26.59	0.07597	26.59	0.17378	26.59	0.11993
			26.61	0.0759	26.61	0.17242	26.61	0.11899
			26.63	0.07574	26.63	0.17107	26.63	0.11806
			26.65	0.07561	26.65	0.16952	26.65	0.11699
			26.67	0.07553	26.67	0.16821	26.67	0.11609
			26.69	0.0755	26.69	0.16688	26.69	0.11517
			26.71	0.0755	26.71	0.16549	26.71	0.11421
			26.73	0.07549	26.73	0.1638	26.73	0.11304
			26.75	0.07546	26.75	0.16238	26.75	0.11206
			26.77	0.07538	26.77	0.16093	26.77	0.11106
			26.79	0.07523	26.79	0.15944	26.79	0.11003
			26.81	0.0751	26.81	0.15773	26.81	0.10885
			26.83	0.07502	26.83	0.15635	26.83	0.1079
			26.85	0.07498	26.85	0.15495	26.85	0.10694
			26.87	0.07492	26.87	0.15362	26.87	0.10602
			26.89	0.07481	26.89	0.1518	26.89	0.10476
			26.91	0.07467	26.91	0.15034	26.91	0.10375
			26.93	0.07455	26.93	0.14886	26.93	0.10273
			26.95	0.07445	26.95	0.14741	26.95	0.10173
			26.97	0.07434	26.97	0.14576	26.97	0.10059
			26.99	0.07422	26.99	0.14436	26.99	0.09963
			27.01	0.07414	27.01	0.14299	27.01	0.09868
			27.03	0.07407	27.03	0.14162	27.03	0.09774
			27.05	0.07396	27.05	0.14008	27.05	0.09667
			27.07	0.07379	27.07	0.13878	27.07	0.09578
			27.09	0.07365	27.09	0.13746	27.09	0.09487
			27.11	0.07345	27.11	0.13615	27.11	0.09396
			27.13	0.07329	27.13	0.13461	27.13	0.0929
			27.15	0.07318	27.15	0.13331	27.15	0.092
			27.17	0.07305	27.17	0.13199	27.17	0.09109
			27.19	0.07284	27.19	0.13065	27.19	0.09017
			27.21	0.0727	27.21	0.1291	27.21	0.0891
			27.23	0.07256	27.23	0.12797	27.23	0.08832
			27.25	0.07243	27.25	0.12668	27.25	0.08743
			27.27	0.07224	27.27	0.12549	27.27	0.0866
			27.29	0.07212	27.29	0.12403	27.29	0.0856
			27.31	0.07197	27.31	0.1228	27.31	0.08475
			27.33	0.07183	27.33	0.12162	27.33	0.08393
			27.35	0.07164	27.35	0.12045	27.35	0.08313
			27.37	0.07153	27.37	0.11906	27.37	0.08217
			27.39	0.07143	27.39	0.1179	27.39	0.08137
			27.41	0.07131	27.41	0.11679	27.41	0.0806
			27.43	0.07117	27.43	0.11567	27.43	0.07983
			27.45	0.07107	27.45	0.11435	27.45	0.07892
			27.47	0.07102	27.47	0.11333	27.47	0.07821
			27.49	0.07101	27.49	0.11214	27.49	0.07739
			27.51	0.0709	27.51	0.11105	27.51	0.07664
			27.53	0.07077	27.53	0.10977	27.53	0.07576
			27.55	0.07065	27.55	0.10864	27.55	0.07498
			27.57	0.07056	27.57	0.10758	27.57	0.07424
			27.57	0.07054	27.57	0.10741	27.57	0.07413
			27.59	0.0705	27.59	0.10657	27.59	0.07355
			27.61	0.07047	27.61	0.10538	27.61	0.07273
			27.63	0.07041	27.63	0.10433	27.63	0.072
			27.65	0.0703	27.65	0.10333	27.65	0.07131
			27.67	0.07019	27.67	0.10235	27.67	0.07063
			27.69	0.07012	27.69	0.10118	27.69	0.06983
			27.71	0.07005	27.71	0.10016	27.71	0.06912
			27.73	0.07001	27.73	0.09918	27.73	0.06845
			27.75	0.06999	27.75	0.09824	27.75	0.0678
			27.77	0.07	27.77	0.09718	27.77	0.06707
			27.79	0.07	27.79	0.09628	27.79	0.06645
			27.81	0.07005	27.81	0.09534	27.81	0.0658
			27.83	0.0702	27.83	0.09441	27.83	0.06516
			27.85	0.0703	27.85	0.09317	27.85	0.0643
			27.87	0.07039	27.87	0.09232	27.87	0.06371
			27.89	0.07048	27.89	0.09153	27.89	0.06317
			27.91	0.07062	27.91	0.09071	27.91	0.0626
			27.93	0.07078	27.93	0.08972	27.93	0.06192
			27.95	0.07099	27.95	0.08886	27.95	0.06133
			27.97	0.07121	27.97	0.08802	27.97	0.06075
			27.99	0.07148	27.99	0.08716	27.99	0.06015
			28.01	0.07177	28.01	0.08613	28.01	0.05944
			28.03	0.07213	28.03	0.0853	28.03	0.05887
			28.05	0.07249	28.05	0.08453	28.05	0.05834
			28.07	0.073	28.07	0.08384	28.07	0.05786
			28.09	0.07341	28.09	0.08289	28.09	0.0572
			28.11	0.07384	28.11	0.08217	28.11	0.05671
			28.13	0.07432	28.13	0.08147	28.13	0.05622
			28.15	0.07499	28.15	0.08072	28.15	0.05571
			28.17	0.07559	28.17	0.07984	28.17	0.0551
			28.19	0.07624	28.19	0.07909	28.19	0.05458
			28.21	0.07696	28.21	0.07834	28.21	0.05406
			28.23	0.07791	28.23	0.07763	28.23	0.05357
			28.25	0.07883	28.25	0.07682	28.25	0.05302
			28.27	0.07982	28.27	0.07613	28.27	0.05254
			28.29	0.08077	28.29	0.07544	28.29	0.05206
			28.31	0.08217	28.31	0.07475	28.31	0.05159
			28.33	0.08338	28.33	0.07397	28.33	0.05105
			28.35	0.08468	28.35	0.07331	28.35	0.05059
			28.37	0.08611	28.37	0.07267	28.37	0.05015
			28.39	0.08793	28.39	0.07209	28.39	0.04975
			28.41	0.08946	28.41	0.0714	28.41	0.04928
			28.43	0.09131	28.43	0.07079	28.43	0.04885
			28.45	0.09305	28.45	0.07022	28.45	0.04846
			28.47	0.09517	28.47	0.06964	28.47	0.04806
			28.49	0.09714	28.49	0.06893	28.49	0.04757
			28.51	0.09929	28.51	0.06836	28.51	0.04718
			28.53	0.10141	28.53	0.06784	28.53	0.04682
			28.55	0.10449	28.55	0.06736	28.55	0.04649
			28.57	0.10704	28.57	0.06663	28.57	0.04598
			28.59	0.10966	28.59	0.06604	28.59	0.04558
			28.61	0.11241	28.61	0.06549	28.61	0.0452
			28.63	0.11578	28.63	0.065	28.63	0.04486
			28.65	0.11857	28.65	0.06443	28.65	0.04447
			28.67	0.12201	28.67	0.06394	28.67	0.04413
			28.69	0.12529	28.69	0.06343	28.69	0.04378
			28.71	0.12918	28.71	0.06286	28.71	0.04338
			28.73	0.13256	28.73	0.06222	28.73	0.04294
			28.75	0.13599	28.75	0.06169	28.75	0.04257
			28.77	0.13919	28.77	0.06121	28.77	0.04224
			28.79	0.14366	28.79	0.0608	28.79	0.04196
			28.81	0.14733	28.81	0.06023	28.81	0.04157
			28.81	0.14796	28.81	0.06015	28.81	0.04151
			28.83	0.1511	28.83	0.05976	28.83	0.04124
			28.85	0.15495	28.85	0.05932	28.85	0.04094
			28.87	0.15951	28.87	0.05889	28.87	0.04064
			28.89	0.16352	28.89	0.0584	28.89	0.0403
			28.91	0.16759	28.91	0.05799	28.91	0.04002
			28.93	0.17172	28.93	0.05749	28.93	0.03968
			28.95	0.17655	28.95	0.05704	28.95	0.03937
			28.97	0.18065	28.97	0.05653	28.97	0.03901
			28.99	0.18475	28.99	0.0561	28.99	0.03872
			29.01	0.1885	29.01	0.0557	29.01	0.03844
			29.03	0.19361	29.03	0.05536	29.03	0.03821
			29.05	0.19766	29.05	0.05499	29.05	0.03795
			29.07	0.20166	29.07	0.05465	29.07	0.03772
			29.09	0.20563	29.09	0.05427	29.09	0.03745
			29.11	0.21023	29.11	0.05385	29.11	0.03716
			29.13	0.21418	29.13	0.05344	29.13	0.03688
			29.15	0.21812	29.15	0.05317	29.15	0.03669
			29.17	0.222	29.17	0.05286	29.17	0.03648
			29.19	0.22635	29.19	0.05254	29.19	0.03626
			29.21	0.22998	29.21	0.05219	29.21	0.03602
			29.23	0.23355	29.23	0.05189	29.23	0.03581
			29.25	0.23675	29.25	0.0516	29.25	0.03561
			29.27	0.24096	29.27	0.05136	29.27	0.03545
			29.29	0.24417	29.29	0.051	29.29	0.0352
			29.31	0.24729	29.31	0.05067	29.31	0.03497
			29.33	0.25031	29.33	0.05037	29.33	0.03476
			29.35	0.25327	29.35	0.05009	29.35	0.03457
			29.37	0.25663	29.37	0.04982	29.37	0.03438
			29.39	0.25939	29.39	0.0496	29.39	0.03423
			29.41	0.26205	29.41	0.04935	29.41	0.03406
			29.43	0.26461	29.43	0.04906	29.43	0.03386
			29.45	0.26749	29.45	0.04879	29.45	0.03367
			29.47	0.26982	29.47	0.04858	29.47	0.03353
			29.49	0.27197	29.49	0.04837	29.49	0.03338
			29.51	0.27398	29.51	0.04819	29.51	0.03326
			29.53	0.27616	29.53	0.04796	29.53	0.0331
			29.55	0.27792	29.55	0.04777	29.55	0.03297
			29.57	0.27954	29.57	0.04754	29.57	0.03281
			29.59	0.28093	29.59	0.04734	29.59	0.03267
			29.61	0.28276	29.61	0.04714	29.61	0.03253
			29.63	0.28413	29.63	0.04699	29.63	0.03243
			29.65	0.28541	29.65	0.0468	29.65	0.0323
			29.67	0.28655	29.67	0.04665	29.67	0.03219
			29.69	0.28767	29.69	0.04651	29.69	0.0321
			29.71	0.2885	29.71	0.04636	29.71	0.03199
			29.73	0.28924	29.73	0.04621	29.73	0.03189
			29.75	0.28989	29.75	0.04608	29.75	0.0318
			29.77	0.29056	29.77	0.04597	29.77	0.03173
			29.79	0.29104	29.79	0.04585	29.79	0.03164
			29.81	0.29138	29.81	0.04572	29.81	0.03155
			29.83	0.29159	29.83	0.04563	29.83	0.03149
			29.85	0.29184	29.85	0.04546	29.85	0.03137
			29.87	0.29202	29.87	0.04528	29.87	0.03125
			29.89	0.29209	29.89	0.04513	29.89	0.03115
			29.91	0.29207	29.91	0.04501	29.91	0.03106
			29.93	0.29193	29.93	0.04481	29.93	0.03092
			29.95	0.29169	29.95	0.04465	29.95	0.03081
			29.97	0.29137	29.97	0.04454	29.97	0.03074
			29.99	0.291	29.99	0.04441	29.99	0.03065
			30.01	0.29048	30.01	0.04421	30.01	0.03051
			30.03	0.28994	30.03	0.04405	30.03	0.0304
			30.05	0.28934	30.05	0.04392	30.05	0.03031
			30.07	0.28869	30.07	0.04378	30.07	0.03021
			30.07	0.28858	30.07	0.04376	30.07	0.0302
			30.09	0.28787	30.09	0.04366	30.09	0.03013
			30.11	0.28708	30.11	0.04354	30.11	0.03005
			30.13	0.28626	30.13	0.04348	30.13	0.03001
			30.15	0.2854	30.15	0.04342	30.15	0.02997
			30.17	0.28432	30.17	0.04329	30.17	0.02988
			30.19	0.28331	30.19	0.04316	30.19	0.02979
			30.21	0.28226	30.21	0.04305	30.21	0.02971
			30.23	0.28116	30.23	0.043	30.23	0.02968
			30.25	0.27988	30.25	0.04299	30.25	0.02967
			30.27	0.27879	30.27	0.04298	30.27	0.02966
			30.29	0.27773	30.29	0.04295	30.29	0.02964
			30.31	0.27673	30.31	0.04292	30.31	0.02962
			30.33	0.27526	30.33	0.04292	30.33	0.02962
			30.35	0.27402	30.35	0.04295	30.35	0.02964
			30.37	0.2728	30.37	0.04297	30.37	0.02965
			30.39	0.27158	30.39	0.04299	30.39	0.02967
			30.41	0.27004	30.41	0.04294	30.41	0.02963
			30.43	0.26869	30.43	0.04282	30.43	0.02955
			30.45	0.26732	30.45	0.04268	30.45	0.02945
			30.47	0.26599	30.47	0.04259	30.47	0.02939
			30.49	0.26439	30.49	0.04254	30.49	0.02936
			30.51	0.26296	30.51	0.04249	30.51	0.02932
			30.53	0.2615	30.53	0.04247	30.53	0.02931
			30.55	0.26005	30.55	0.04245	30.55	0.0293
			30.57	0.25835	30.57	0.04246	30.57	0.0293
			30.59	0.25687	30.59	0.04246	30.59	0.0293
			30.61	0.25534	30.61	0.04245	30.61	0.0293
			30.63	0.25383	30.63	0.04245	30.63	0.0293
			30.65	0.25207	30.65	0.04248	30.65	0.02932
			30.67	0.25054	30.67	0.04248	30.67	0.02932
			30.69	0.24904	30.69	0.04246	30.69	0.0293
			30.71	0.24768	30.71	0.04247	30.71	0.02931
			30.73	0.24581	30.73	0.04258	30.73	0.02939
			30.75	0.24432	30.75	0.04273	30.75	0.02949
			30.77	0.24281	30.77	0.04284	30.77	0.02957
			30.79	0.24131	30.79	0.04289	30.79	0.0296
			30.81	0.23961	30.81	0.04292	30.81	0.02962
			30.83	0.23812	30.83	0.04293	30.83	0.02963
			30.85	0.23663	30.85	0.04294	30.85	0.02963
			30.87	0.23518	30.87	0.043	30.87	0.02968
			30.89	0.23347	30.89	0.04315	30.89	0.02978
			30.91	0.23212	30.91	0.04328	30.91	0.02987
			30.93	0.2305	30.93	0.04335	30.93	0.02992
			30.95	0.229	30.95	0.0434	30.95	0.02995
			30.97	0.22725	30.97	0.04354	30.97	0.03005
			30.99	0.22581	30.99	0.04369	30.99	0.03015
			31.01	0.22441	31.01	0.04381	31.01	0.03023
			31.03	0.22306	31.03	0.04388	31.03	0.03028
			31.05	0.22151	31.05	0.04402	31.05	0.03038
			31.07	0.22018	31.07	0.04416	31.07	0.03048
			31.09	0.21887	31.09	0.04427	31.09	0.03055
			31.11	0.21755	31.11	0.04438	31.11	0.03063
			31.13	0.216	31.13	0.04459	31.13	0.03077
			31.15	0.21479	31.15	0.04479	31.15	0.03091
			31.17	0.21335	31.17	0.04498	31.17	0.03104
			31.19	0.21207	31.19	0.04515	31.19	0.03116
			31.21	0.21068	31.21	0.04532	31.21	0.03128
			31.23	0.2095	31.23	0.04548	31.23	0.03139
			31.25	0.20826	31.25	0.04566	31.25	0.03151
			31.27	0.2071	31.27	0.04585	31.27	0.03164
			31.29	0.20552	31.29	0.04609	31.29	0.03181
			31.31	0.20431	31.31	0.04632	31.31	0.03197
			31.31	0.20412	31.31	0.04636	31.31	0.03199
			31.33	0.20312	31.33	0.04659	31.33	0.03215
			31.35	0.20196	31.35	0.04688	31.35	0.03235
			31.37	0.20064	31.37	0.04718	31.37	0.03256
			31.39	0.19958	31.39	0.04746	31.39	0.03275
			31.41	0.19832	31.41	0.04782	31.41	0.033
			31.43	0.19717	31.43	0.04812	31.43	0.03321
			31.45	0.19585	31.45	0.04841	31.45	0.03341
			31.47	0.19473	31.47	0.04872	31.47	0.03362
			31.49	0.19361	31.49	0.04909	31.49	0.03388
			31.51	0.19258	31.51	0.04943	31.51	0.03411
			31.53	0.19117	31.53	0.04977	31.53	0.03435
			31.55	0.19009	31.55	0.0501	31.55	0.03458
			31.57	0.18909	31.57	0.05046	31.57	0.03482
			31.59	0.18813	31.59	0.05085	31.59	0.03509
			31.61	0.18705	31.61	0.05132	31.61	0.03542
			31.63	0.1862	31.63	0.05173	31.63	0.0357
			31.65	0.18517	31.65	0.05216	31.65	0.036
			31.67	0.18418	31.67	0.05261	31.67	0.03631
			31.69	0.18301	31.69	0.05312	31.69	0.03666
			31.71	0.18205	31.71	0.05356	31.71	0.03696
			31.73	0.18113	31.73	0.05399	31.73	0.03726
			31.75	0.1803	31.75	0.05442	31.75	0.03756
			31.77	0.17918	31.77	0.05494	31.77	0.03792
			31.79	0.17829	31.79	0.0554	31.79	0.03823
			31.81	0.1774	31.81	0.05585	31.81	0.03854
			31.83	0.17654	31.83	0.05628	31.83	0.03884
			31.85	0.17551	31.85	0.05681	31.85	0.03921
			31.87	0.1747	31.87	0.05736	31.87	0.03959
			31.89	0.17378	31.89	0.05794	31.89	0.03999
			31.91	0.17302	31.91	0.05847	31.91	0.04035
			31.93	0.17215	31.93	0.05904	31.93	0.04075
			31.95	0.17138	31.95	0.05952	31.95	0.04108
			31.97	0.17056	31.97	0.06005	31.97	0.04144
			31.99	0.16978	31.99	0.06061	31.99	0.04183
			32.01	0.16878	32.01	0.06125	32.01	0.04227
			32.03	0.16802	32.03	0.06182	32.03	0.04266
			32.05	0.16725	32.05	0.06245	32.05	0.0431
			32.07	0.16646	32.07	0.06307	32.07	0.04353
			32.09	0.16555	32.09	0.06373	32.09	0.04398
			32.11	0.1649	32.11	0.0643	32.11	0.04438
			32.13	0.16414	32.13	0.06492	32.13	0.0448
			32.15	0.16345	32.15	0.06559	32.15	0.04527
			32.17	0.16261	32.17	0.06636	32.17	0.0458
			32.19	0.16187	32.19	0.06702	32.19	0.04625
			32.21	0.16116	32.21	0.06768	32.21	0.04671
			32.23	0.16051	32.23	0.06828	32.23	0.04712
			32.25	0.15957	32.25	0.06895	32.25	0.04758
			32.27	0.15882	32.27	0.06955	32.27	0.048
			32.29	0.15811	32.29	0.07018	32.29	0.04843
			32.31	0.15743	32.31	0.07084	32.31	0.04889
			32.33	0.15666	32.33	0.0716	32.33	0.04941
			32.35	0.15604	32.35	0.07225	32.35	0.04986
			32.37	0.15533	32.37	0.07287	32.37	0.05029
			32.39	0.15466	32.39	0.07364	32.39	0.05082
			32.41	0.1539	32.41	0.07432	32.41	0.05129
			32.43	0.1532	32.43	0.075	32.43	0.05176
			32.45	0.15247	32.45	0.07567	32.45	0.05222
			32.47	0.15182	32.47	0.07642	32.47	0.05274
			32.49	0.15094	32.49	0.07707	32.49	0.05319
			32.51	0.15026	32.51	0.07768	32.51	0.05361
			32.53	0.14964	32.53	0.07826	32.53	0.05401
			32.55	0.14905	32.55	0.07896	32.55	0.05449
			32.57	0.14836	32.57	0.07956	32.57	0.05491
			32.58	0.14824	32.57	0.07965	32.57	0.05497
			32.59	0.1478	32.59	0.08015	32.59	0.05531
			32.61	0.1471	32.61	0.08074	32.61	0.05572
			32.63	0.14643	32.63	0.08142	32.63	0.05619
			32.65	0.14565	32.65	0.08197	32.65	0.05657
			32.67	0.145	32.67	0.08255	32.67	0.05697
			32.69	0.14433	32.69	0.08312	32.69	0.05736
			32.71	0.14374	32.71	0.08385	32.71	0.05787
			32.73	0.14308	32.73	0.08435	32.73	0.05821
			32.75	0.14239	32.75	0.08482	32.75	0.05854
			32.77	0.14178	32.77	0.08531	32.77	0.05888
			32.79	0.14115	32.79	0.08587	32.79	0.05926
			32.81	0.14049	32.81	0.08651	32.81	0.0597
			32.83	0.13979	32.83	0.08709	32.83	0.0601
			32.85	0.13924	32.85	0.0876	32.85	0.06046
			32.87	0.13865	32.87	0.08808	32.87	0.06079
			32.89	0.13803	32.89	0.0887	32.89	0.06121
			32.91	0.13733	32.91	0.08927	32.91	0.06161
			32.93	0.13672	32.93	0.08981	32.93	0.06198
			32.95	0.13613	32.95	0.09033	32.95	0.06234
			32.97	0.13556	32.97	0.09096	32.97	0.06277
			32.99	0.1349	32.99	0.09152	32.99	0.06316
			33.01	0.1343	33.01	0.09207	33.01	0.06354
			33.03	0.13374	33.03	0.09258	33.03	0.06389
			33.05	0.13321	33.05	0.09316	33.05	0.06429
			33.07	0.13257	33.07	0.09365	33.07	0.06463
			33.09	0.13198	33.09	0.09411	33.09	0.06495
			33.11	0.13143	33.11	0.09456	33.11	0.06526
			33.13	0.13089	33.13	0.09508	33.13	0.06562
			33.15	0.1302	33.15	0.09551	33.15	0.06591
			33.17	0.12956	33.17	0.09591	33.17	0.06619
			33.19	0.12897	33.19	0.09622	33.19	0.0664
			33.21	0.12846	33.21	0.0966	33.21	0.06667
			33.23	0.12784	33.23	0.09691	33.23	0.06688
			33.25	0.12725	33.25	0.09719	33.25	0.06707
			33.27	0.12669	33.27	0.09746	33.27	0.06726
			33.29	0.12619	33.29	0.09781	33.29	0.0675
			33.31	0.12546	33.31	0.09807	33.31	0.06768
			33.33	0.12487	33.33	0.09828	33.33	0.06783
			33.35	0.12431	33.35	0.09847	33.35	0.06796
			33.37	0.1238	33.37	0.09869	33.37	0.06811
			33.39	0.12325	33.39	0.09888	33.39	0.06824
			33.41	0.12271	33.41	0.09909	33.41	0.06839
			33.43	0.12214	33.43	0.09925	33.43	0.0685
			33.45	0.12158	33.45	0.09944	33.45	0.06863
			33.47	0.12097	33.47	0.09961	33.47	0.06874
			33.49	0.12048	33.49	0.09975	33.49	0.06884
			33.51	0.11999	33.51	0.09983	33.51	0.0689
			33.53	0.11947	33.53	0.09993	33.53	0.06896
			33.55	0.11876	33.55	0.10006	33.55	0.06905
			33.57	0.11826	33.57	0.1002	33.57	0.06915
			33.59	0.11777	33.59	0.10033	33.59	0.06924
			33.61	0.1173	33.61	0.10044	33.61	0.06932
			33.63	0.11674	33.63	0.10046	33.63	0.06933
			33.65	0.1163	33.65	0.10046	33.65	0.06933
			33.67	0.11588	33.67	0.10049	33.67	0.06935
			33.69	0.11546	33.69	0.10063	33.69	0.06945
			33.71	0.11485	33.71	0.10076	33.71	0.06954
			33.73	0.11427	33.73	0.10086	33.73	0.06961
			33.75	0.11372	33.75	0.10091	33.75	0.06964
			33.77	0.11325	33.77	0.10095	33.77	0.06967
			33.79	0.11265	33.79	0.10096	33.79	0.06968
			33.81	0.11219	33.81	0.10096	33.81	0.06968
			33.81	0.11211	33.83	0.10096	33.83	0.06968
			33.83	0.11174	33.83	0.10096	33.83	0.06968
			33.85	0.11128	33.85	0.10096	33.85	0.06968
			33.87	0.11076	33.87	0.10096	33.87	0.06968
			33.89	0.11032	33.89	0.10097	33.89	0.06968
			33.91	0.10988	33.91	0.10098	33.91	0.06969
			33.93	0.10944	33.93	0.10097	33.93	0.06968
			33.95	0.10894	33.95	0.10096	33.95	0.06968
			33.97	0.10852	33.97	0.10096	33.97	0.06968
			33.99	0.10807	33.99	0.10097	33.99	0.06968
			34.01	0.10766	34.01	0.10098	34.01	0.06969
			34.03	0.10709	34.03	0.10098	34.03	0.06969
			34.05	0.10665	34.05	0.10097	34.05	0.06968
			34.07	0.10623	34.07	0.10097	34.07	0.06968
			34.09	0.10582	34.09	0.10105	34.09	0.06974
			34.11	0.1053	34.11	0.10118	34.11	0.06983
			34.13	0.10487	34.13	0.10128	34.13	0.0699
			34.15	0.10439	34.15	0.10137	34.15	0.06996
			34.17	0.10394	34.17	0.10143	34.17	0.07
			34.19	0.10343	34.19	0.10146	34.19	0.07002
			34.21	0.103	34.21	0.10149	34.21	0.07004
			34.23	0.10257	34.23	0.10162	34.23	0.07013
			34.25	0.10212	34.25	0.10175	34.25	0.07022
			34.27	0.10162	34.27	0.10185	34.27	0.07029
			34.29	0.10117	34.29	0.10193	34.29	0.07035
			34.31	0.10072	34.31	0.10206	34.31	0.07043
			34.33	0.1003	34.33	0.10221	34.33	0.07054
			34.35	0.09983	34.35	0.10238	34.35	0.07066
			34.37	0.09948	34.37	0.10258	34.37	0.07079
			34.39	0.09916	34.39	0.10277	34.39	0.07092
			34.41	0.09881	34.41	0.10291	34.41	0.07102
			34.43	0.09837	34.43	0.10312	34.43	0.07117
			34.45	0.09797	34.45	0.10339	34.45	0.07135
			34.47	0.09757	34.47	0.1037	34.47	0.07157
			34.49	0.09713	34.49	0.10396	34.49	0.07175
			34.51	0.09665	34.51	0.10426	34.51	0.07195
			34.53	0.09633	34.53	0.10454	34.53	0.07215
			34.55	0.09603	34.55	0.10486	34.55	0.07237
			34.57	0.09568	34.57	0.10519	34.57	0.07259
			34.59	0.09525	34.59	0.10557	34.59	0.07286
			34.61	0.09487	34.61	0.10599	34.61	0.07315
			34.63	0.09439	34.63	0.10646	34.63	0.07347
			34.65	0.09395	34.65	0.10688	34.65	0.07376
			34.67	0.09342	34.67	0.10736	34.67	0.07409
			34.69	0.09302	34.69	0.10792	34.69	0.07448
			34.71	0.09273	34.71	0.10858	34.71	0.07493
			34.73	0.09246	34.73	0.10913	34.73	0.07531
			34.75	0.09205	34.75	0.10972	34.75	0.07572
			34.77	0.09163	34.77	0.11042	34.77	0.0762
			34.79	0.09124	34.79	0.11132	34.79	0.07683
			34.81	0.09091	34.81	0.11214	34.81	0.07739
			34.83	0.09056	34.83	0.113	34.83	0.07798
			34.85	0.09026	34.85	0.11392	34.85	0.07862
			34.87	0.08985	34.87	0.1151	34.87	0.07943
			34.89	0.08945	34.89	0.11613	34.89	0.08014
			34.91	0.08902	34.91	0.11724	34.91	0.08091
			34.93	0.0887	34.93	0.11842	34.93	0.08173
			34.95	0.08837	34.95	0.11993	34.95	0.08277
			34.97	0.08802	34.97	0.12135	34.97	0.08375
			34.99	0.08764	34.99	0.12278	34.99	0.08473
			35.01	0.08736	35.01	0.12424	35.01	0.08574
			35.03	0.08706	35.03	0.12608	35.03	0.08701
			35.05	0.08671	35.05	0.12783	35.05	0.08822
			35.07	0.08636	35.07	0.12969	35.07	0.0895
			35.07	0.08632	35.07	0.13001	35.07	0.08972
			35.09	0.08612	35.09	0.13162	35.09	0.09084
			35.11	0.08577	35.11	0.13394	35.11	0.09244
			35.13	0.08538	35.13	0.13606	35.13	0.0939
			35.15	0.08489	35.15	0.13829	35.15	0.09544
			35.17	0.08455	35.17	0.1406	35.17	0.09703
			35.19	0.08426	35.19	0.1434	35.19	0.09896
			35.21	0.08396	35.21	0.146	35.21	0.10076
			35.23	0.08354	35.23	0.14871	35.23	0.10263
			35.25	0.08319	35.25	0.1515	35.25	0.10455
			35.27	0.0829	35.27	0.15487	35.27	0.10688
			35.29	0.0826	35.29	0.15792	35.29	0.10899
			35.31	0.08219	35.31	0.16113	35.31	0.1112
			35.33	0.08184	35.33	0.16446	35.33	0.1135
			35.35	0.08147	35.35	0.16851	35.35	0.11629
			35.37	0.0812	35.37	0.17213	35.37	0.11879
			35.39	0.08083	35.39	0.17587	35.39	0.12137
			35.41	0.08051	35.41	0.17963	35.41	0.12397
			35.43	0.08023	35.43	0.18414	35.43	0.12708
			35.45	0.07996	35.45	0.18808	35.45	0.1298
			35.47	0.07954	35.47	0.19206	35.47	0.13255
			35.49	0.07918	35.49	0.19612	35.49	0.13535
			35.51	0.07886	35.51	0.20102	35.51	0.13873
			35.53	0.07858	35.53	0.2053	35.53	0.14168
			35.55	0.0782	35.55	0.20959	35.55	0.14464
			35.57	0.07793	35.57	0.21386	35.57	0.14759
			35.59	0.07762	35.59	0.21882	35.59	0.15101
			35.61	0.07732	35.61	0.2231	35.61	0.15397
			35.63	0.07699	35.63	0.2274	35.63	0.15694
			35.65	0.07672	35.65	0.23173	35.65	0.15992
			35.67	0.0764	35.67	0.23676	35.67	0.1634
			35.69	0.07609	35.69	0.24102	35.69	0.16634
			35.71	0.07574	35.71	0.24528	35.71	0.16928
			35.73	0.07548	35.73	0.24956	35.73	0.17223
			35.75	0.07518	35.75	0.25461	35.75	0.17571
			35.77	0.07491	35.77	0.25896	35.77	0.17872
			35.79	0.07459	35.79	0.26327	35.79	0.18169
			35.81	0.07436	35.81	0.26751	35.81	0.18462
			35.83	0.07409	35.83	0.27242	35.83	0.18801
			35.85	0.07379	35.85	0.27655	35.85	0.19086
			35.87	0.07344	35.87	0.28063	35.87	0.19367
			35.89	0.07319	35.89	0.28432	35.89	0.19622
			35.91	0.0729	35.91	0.28918	35.91	0.19957
			35.93	0.07263	35.93	0.29298	35.93	0.20219
			35.95	0.07227	35.95	0.29673	35.95	0.20478
			35.97	0.07201	35.97	0.30042	35.97	0.20733
			35.99	0.07178	35.99	0.30465	35.99	0.21025
			36.01	0.07157	36.01	0.30814	36.01	0.21266
			36.03	0.07121	36.03	0.31148	36.03	0.21496
			36.05	0.07093	36.05	0.31472	36.05	0.2172
			36.07	0.07065	36.07	0.31836	36.07	0.21971
			36.09	0.0704	36.09	0.32136	36.09	0.22178
			36.11	0.0701	36.11	0.32431	36.11	0.22382
			36.13	0.06982	36.13	0.3272	36.13	0.22581
			36.15	0.06952	36.15	0.33043	36.15	0.22804
			36.17	0.06929	36.17	0.33305	36.17	0.22985
			36.19	0.06899	36.19	0.33551	36.19	0.23155
			36.21	0.06876	36.21	0.33782	36.21	0.23314
			36.23	0.06851	36.23	0.34038	36.23	0.23491
			36.25	0.06828	36.25	0.34249	36.25	0.23636
			36.27	0.06802	36.27	0.34455	36.27	0.23778
			36.29	0.06775	36.29	0.3465	36.29	0.23913
			36.31	0.06743	36.31	0.34864	36.31	0.24061
			36.31	0.06738	36.31	0.34893	36.31	0.24081
			36.33	0.06717	36.33	0.35031	36.33	0.24176
			36.35	0.06689	36.35	0.35184	36.35	0.24282
			36.37	0.06668	36.37	0.35329	36.37	0.24382
			36.39	0.06647	36.39	0.35487	36.39	0.24491
			36.41	0.06624	36.41	0.35613	36.41	0.24578
			36.43	0.06595	36.43	0.35726	36.43	0.24656
			36.45	0.06573	36.45	0.35828	36.45	0.24726
			36.47	0.06552	36.47	0.35928	36.47	0.24795
			36.49	0.0653	36.49	0.35993	36.49	0.2484
			36.51	0.06504	36.51	0.3606	36.51	0.24886
			36.53	0.06481	36.53	0.36113	36.53	0.24923
			36.55	0.06458	36.55	0.36164	36.55	0.24958
			36.57	0.06434	36.57	0.36193	36.57	0.24978
			36.59	0.06409	36.59	0.3621	36.59	0.2499
			36.61	0.06387	36.61	0.36222	36.61	0.24998
			36.63	0.06368	36.63	0.36232	36.63	0.25005
			36.65	0.06348	36.65	0.36234	36.65	0.25006
			36.67	0.06318	36.67	0.36225	36.67	0.25
			36.69	0.06291	36.69	0.36205	36.69	0.24986
			36.71	0.06268	36.71	0.36169	36.71	0.24961
			36.73	0.06247	36.73	0.36136	36.73	0.24939
			36.75	0.06224	36.75	0.36087	36.75	0.24905
			36.77	0.06204	36.77	0.36034	36.77	0.24868
			36.79	0.06183	36.79	0.35966	36.79	0.24821
			36.81	0.06166	36.81	0.35899	36.81	0.24775
			36.83	0.06149	36.83	0.35824	36.83	0.24723
			36.85	0.06123	36.85	0.35743	36.85	0.24667
			36.87	0.06107	36.87	0.35645	36.87	0.246
			36.89	0.0609	36.89	0.35562	36.89	0.24542
			36.91	0.06071	36.91	0.35477	36.91	0.24484
			36.93	0.06046	36.93	0.35382	36.93	0.24418
			36.95	0.06021	36.95	0.35261	36.95	0.24335
			36.97	0.05998	36.97	0.35153	36.97	0.2426
			36.99	0.05975	36.99	0.3504	36.99	0.24182
			37.01	0.05953	37.01	0.34921	37.01	0.241
			37.03	0.05932	37.03	0.34775	37.03	0.23999
			37.05	0.05916	37.05	0.34646	37.05	0.2391
			37.07	0.05903	37.07	0.34517	37.07	0.23821
			37.09	0.05882	37.09	0.34388	37.09	0.23732
			37.11	0.0586	37.11	0.34233	37.11	0.23625
			37.13	0.05836	37.13	0.34092	37.13	0.23528
			37.15	0.05817	37.15	0.33947	37.15	0.23428
			37.17	0.05803	37.17	0.33799	37.17	0.23326
			37.19	0.05789	37.19	0.33614	37.19	0.23198
			37.21	0.05772	37.21	0.33448	37.21	0.23084
			37.23	0.05761	37.23	0.33281	37.23	0.22968
			37.25	0.05753	37.25	0.33121	37.25	0.22858
			37.27	0.05743	37.27	0.32933	37.27	0.22728
			37.29	0.05727	37.29	0.32766	37.29	0.22613
			37.31	0.05708	37.31	0.32591	37.31	0.22492
			37.33	0.05684	37.33	0.32406	37.33	0.22364
[truncated: 2,133 more rows]
