# Supplementary material for: Translation landscape of stress granules
Source: Sci Adv. 2025 Oct 3;11(40):eady6859. doi: 10.1126/sciadv.ady6859 (PMC12494010; doi:10.1126/sciadv.ady6859)
Supplement: Supplementary file 3 — Datasets S1 to S3 [file sciadv.ady6859_datasets_s1_to_s3.zip › ady6859_dataset_s3.xlsx]

## Sheet: Sheet1
		Extended Data Fig.4b
		Components		Untreated	Treated
				cyto	SG	cyto
		80S		46401145	3092909	40987460
		PIC		2393644	1913895	1631236
		40S		3577789	1551975	3195103
		60S		1026127	58461	3288442
		Total 40S		52372578	52372578
		Total 60S		47427272	47427272
